# Supplementary material for: Biochemical and proteomic characterization of retrovirus Gag based microparticles carrying melanoma antigens
Source: Sci Rep. 2016 Jul 11;6:29425. doi: 10.1038/srep29425 (PMC4941533; doi:10.1038/srep29425)
Supplement: Supplementary Dataset 1 [file srep29425-s2.xls]

## Sheet: Sheet1
Protein IDs		Accession no.	Localization	Function	Number of unique peptides (average of three replicates)							LFQ intensity (average of three replicates)							SD of LFQ intensities
					MLVGag	MART1	TRP1	MCAM	MAGEA4	MAGEA10		MLVgag	MART1	TRP1	MCAM	MAGEA4	MAGEA10		SD_MLV	SD_MART	SD_TYRP	SD-MCAM	SD_MAGEA4	SD_MAGEA10
Melanoma antigens; MLV Gag
sp|Q16655|MAR1_HUMAN Melanoma antigen recognized by T-cells 1 OS=Homo sapiens GN=MLANA PE=1 SV=1					0	2.66667	0.333333	0.333333	0.333333	0		0	6184200	0	0	0	0		0	1.54569e+06	0	0	0	0
sp|P17643|TYRP1_HUMAN 5,6-dihydroxyindole-2-carboxylic acid oxidase OS=Homo sapiens GN=TYRP1 PE=1 SV=2;P07147;A2ADJ6					0	0.666667	14.6667	0.333333	0.666667	0.333333		0	0	239920000	0	0	0		0	0	2.52643e+07	0	0	0
sp|P43121|MUC18_HUMAN Cell surface glycoprotein MUC18 OS=Homo sapiens GN=MCAM PE=1 SV=2					0	0.333333	0.333333	12	0.666667	0		0	0	0	151070000	0	0		0	0	0	7.31428e+06	0	0
sp|P43358|MAGA4_HUMAN Melanoma-associated antigen 4 OS=Homo sapiens GN=MAGEA4 PE=1 SV=2					0	0.333333	0.333333	0	10	3		0	0	0	0	2.61657e+08	4.31603e+07		0	0	0	0	9.35953e+07	6.19357e+06
sp|P43363|MAGAA_HUMAN Melanoma-associated antigen 10 OS=Homo sapiens GN=MAGEA10 PE=2 SV=2					0	0	0.333333	0	3	6		0	0	0	0	0	3.52127e+07		0	0	0	0	0	7.67052e+06
sp|P26806|GAG_MLVFF Gag polyprotein OS=Friend murine leukemia virus (isolate FB29) GN=Gag PE=1 SV=3					35.3333	35	34.3333	34.3333	27.6667	31		5.21049e+09	1.56773e+09	1631500000	1.03667e+09	445650000	9.69517e+08		2.12284e+08	8.39263e+07	1.41505e+08	8.55807e+07	5.67791e+06	1.6179e+08
Cellular proteins
Heat shock proteins and chaperons					MLVGag	MART	TRP1	MCAM	MAGEA4	MAGEA10		MLVGag	MART	TRP1	MCAM	MAGEA4	MAGEA10		SD_MLV	SD_MART	SD_TYRP	SD-MCAM	SD_MAGEA4	SD_MAGEA10
Heat shock protein HSP 90-beta	Hsp90ab1	P11499	cytoplasm; melanosome	chaperone	49.6667	56	55.6667	58.6667	54	54.3333		1.02205e+09	1.65313e+09	1.76663e+09	1.60227e+09	1.62037e+09	1.63607e+09		1.22915e+08	9.6965e+07	1.34379e+08	1.06124e+08	1.21985e+08	9.34212e+07
Heat shock protein HSP 90-alpha	Hsp90aa1	P07901	cytoplasm; cell membrane	chaperone	45.6667	45	47	49	47.3333	44		5.28539e+08	4.36893e+08	4.57273e+08	4.11173e+08	403560000	403840000		7.32603e+07	3.59382e+07	3.0527e+07	5.12751e+07	5.02027e+07	5.45534e+07
Heat shock cognate 71 kDa protein	Hspa8	P63017	Cytoplasm; nucleus; cell membrane	chaperone mediated protein folding	39	44.6667	46	46.3333	43	42.3333		2.20544e+09	2358200000	2.43323e+09	2.12133e+09	2.45603e+09	2.43033e+09		6.466e+08	9.57347e+07	2.82603e+08	1.47253e+08	1.82951e+08	1.08112e+08
Heat shock 70 kDa protein 4	Hspa4	Q61316	cytoplasm	stress response	8	23	21.3333	21.6667	17.3333	20		34408000	9.08423e+07	9.53817e+07	1.01786e+08	8.30777e+07	1.00983e+08		4.3139e+06	6.88073e+06	5.30164e+06	1.28488e+07	6.48809e+06	1.12819e+07
Heat shock protein 105 kDa	Hsph1	Q61699	cytoplasm; nucleus	stress response	6.66667	20	18.3333	19.6667	17.6667	18.6667		1.91157e+07	3.78397e+07	4.28167e+07	4.15187e+07	3.66703e+07	3.94017e+07		3.59449e+06	697591	6.46745e+06	1.19558e+06	5.31617e+06	3.57346e+06
Heat shock 70 kDa protein 1A;Heat shock 70 kDa protein 1B	Hspa1a;Hspa1b	Q61696	cytoplasm	chaperone	10.3333	9.66667	10	9.66667	10.6667	10		39005500	2.68103e+07	27743000	2.47237e+07	2.61883e+07	22470000		3.85197e+06	4.06862e+06	7.10774e+06	9.61815e+06	3.56924e+06	2.23895e+06
Heat shock 70 kDa protein 1-like	Hspa1l	P16627	cytosol	folding of newly translated polypeptides	8.33333	7.33333	7.66667	6.66667	7.33333	7.33333		7.07133e+08	0	146897	0	0	0		0	0	254432	0	0	0
78 kDa glucose-regulated protein	Hspa5	P20029	ER; cytoplasm	assembly of multimeric protein complexes	7	9	8.66667	9	7.66667	8.33333		7940000	1.49277e+07	1.41653e+07	1.13587e+07	1.63517e+07	1.93133e+07		923108	721439	1.83965e+06	1.75091e+06	2.4399e+06	4.00393e+06
Endoplasmin	Hsp90b1	P08113	ER lumen	molecular chaperone of secreted proteins	8.33333	11.6667	10	10.6667	9.66667	11		33413000	2.84923e+07	2.22117e+07	2.51023e+07	23339000	29969000		2.18181e+06	2.32596e+06	8.42941e+06	2.48903e+06	2.97245e+06	1.79436e+06
Stress-70 protein, mitochondrial	Hspa5	P38647	mitochondrian	chaperone	3	5	4	4.66667	4.66667	4		5.34977e+06	9001700	6.42793e+06	8609500	6.22637e+06	8.23353e+06		428875	2.63525e+06	798056	1.36505e+06	1.43628e+06	1.3082e+06
T-complex protein 1 subunit theta	Cct8	P42932	cytoplasm	molecular chaperone	22	37	37	38	34	36.3333		1.05218e+08	4.95297e+08	6.25017e+08	6.40373e+08	4.41787e+08	4.47963e+08		1.23059e+07	7.60117e+06	2.51632e+07	6.18589e+07	5.65801e+07	3.53077e+07
T-complex protein 1 subunit alpha	Tcp1	P11983	cytoplasm	molecular chaperone	25.3333	37	38	37.6667	35.3333	35.6667		1.44967e+08	452090000	6.05813e+08	641010000	4.28883e+08	4.13867e+08		1.99235e+07	3.91982e+07	1.00043e+07	5.36699e+07	4.73687e+07	2.16678e+07
T-complex protein 1 subunit beta	Cct2	P80314	cytoplasm	molecular chaperone	25.6667	35	32.6667	34.6667	33.6667	31.6667		150684000	667460000	7.99253e+08	9.45847e+08	5.70937e+08	616550000		1.01709e+07	4.8758e+07	7.70817e+07	9.85675e+07	3.72381e+07	2.74582e+07
T-complex protein 1 subunit gamma	Cct3	P80318	cytoplasm	molecular chaperone	22	33.3333	34.6667	36.3333	32	31.3333		440110000	5.34467e+08	682890000	735780000	5.05313e+08	4.51023e+08		2.34225e+07	8.36024e+06	8.27536e+07	4.60022e+07	3.69562e+07	6.31554e+07
T-complex protein 1 subunit delta	Cct4	P80315	cytoplasm	molecular chaperone	19.6667	30	30.3333	31.3333	28.3333	27.3333		90916000	4.19737e+08	5.64313e+08	6.42853e+08	3.54783e+08	3.86653e+08		1.55226e+07	1.65796e+07	8.97312e+07	3.77268e+07	2.48273e+07	1.90789e+07
T-complex protein 1 subunit epsilon	Cct5	P80316	cytoplasm	molecular chaperone	18.3333	28.3333	26.6667	27.3333	26	26		91514000	450230000	571650000	587360000	4.33957e+08	388730000		7.77323e+06	1.41049e+07	9.4947e+07	3.49246e+07	2.79258e+07	1.13318e+07
T-complex protein 1 subunit eta	Cct7	P80313	cytoplasm	molecular chaperone	12.3333	23.3333	22.3333	23.6667	20.6667	22.6667		3.59467e+07	1.74807e+08	213080000	2.72453e+08	1.46397e+08	1.67383e+08		3.2239e+06	9.66182e+06	2.3796e+07	1.03808e+07	1.1245e+07	3.46861e+06
T-complex protein 1 subunit zeta	Cct6a	P80317	cytoplasm	molecular chaperone	14.3333	23.3333	23.3333	23.6667	21.3333	21		1.30526e+08	579470000	7.83727e+08	8.29787e+08	5.28283e+08	4.82123e+08		1.08711e+07	5.02434e+07	9.45476e+07	5.04433e+07	1.43525e+07	4.06967e+07
Peptidyl-prolyl cis-trans isomerase FKBP4;Peptidyl-prolyl cis-trans isomerase FKBP4, N-terminally processed	Fkbp4	P30416	cytoplasm; nucleus	chaperone	4.66667	12.6667	13.3333	12.6667	12.3333	13		1.23555e+08	39398000	56967000	48758000	4.13243e+07	49551000		1.59095e+06	6.87966e+06	1.05487e+07	6.21907e+06	1.41998e+07	1.67566e+07
Peptidyl-prolyl cis-trans isomerase A	Ppia	P17742	cytoplasm	chaperone	9.33333	12	12.3333	11	11	11		228630000	3.34333e+08	4.18113e+08	394220000	3.33607e+08	4.24697e+08		7.16059e+06	6.26327e+07	9.06436e+07	3.02913e+07	7.89457e+07	3.16384e+07
Hsc70-interacting protein	St13	Q99L47	cytoplasm	chaperone	2.66667	2.66667	3	2.66667	3	2.33333		4.22253e+07	8.36013e+06	9.84887e+06	5952300	7759400	6.85007e+06		2.7849e+07	3.82741e+06	3.00891e+06	313267	1.48729e+06	1.45451e+06
Ubiquitin-proteasome system
Ubiquitin-like modifier-activating enzyme 1	Uba1	Q02053	cytoplasm; mitochondrian; nucleus	protein ubiquitination	13	29	28	28.6667	27.6667	26.6667		4.16893e+07	2.58483e+08	288940000	3.03197e+08	227500000	2.46983e+08		5.78823e+06	1.46585e+07	1.6657e+07	5.08146e+07	822131	2.23506e+07
Cullin-associated NEDD8-dissociated protein 1	Cand1	Q6ZQ38	cytoplasm	protein ubiquitination	10.6667	22	20.6667	22.3333	21.6667	21.3333		2.96137e+07	5.61223e+07	69349000	7.30777e+07	5.73087e+07	62213000		5.24067e+06	1.12174e+07	1.07151e+07	1.1229e+07	1.39106e+07	1.4135e+07
E3 ubiquitin-protein ligase NEDD4	Nedd4	P46935	cytoplasm; cell membrane; peripheral membrane protein	protein ubiquitination	6.66667	10	9.66667	11	10	8.66667		8.66693e+07	36205000	3.30893e+07	4.47247e+07	2.77927e+07	1.87223e+07		4.21447e+06	1.88868e+07	1.72267e+07	1.12321e+07	2.81863e+06	4.48002e+06
E3 ubiquitin-protein ligase RNF213	Rnf213	E9Q555	cytoplasm	protein ubiquitination	2	9	8.33333	9.66667	7.33333	7.66667		6.67397e+07	51609000	4.71173e+07	78568000	43261000	2.65187e+07		5.92162e+07	2.87821e+07	1.11371e+07	2.59303e+07	4.1469e+06	6.41352e+06
E3 ubiquitin-protein ligase UBR4	Ubr4	A2AN08	membrane; multi-pass membrane; cytoplasm	protein ubiquitination	4.66667	9	8	10	7.66667	6.66667		8.84633e+06	10305200	13460500	1.55397e+07	11679000	8900800		1.17115e+06	2.19595e+06	6.56507e+06	3.37993e+06	1.88306e+06	1.71872e+06
Ubiquitin thioesterase OTUB1	Otub1	Q7TQI3	cytoplasm	ubiquitin binding; NEDD8-specific protease activity	2.66667	3	2.66667	3	2.66667	2.33333		4.34967e+06	11106700	12832000	13005000	9113500	1.02121e+07		2.05308e+06	1.52917e+06	1.66226e+06	419462	1.16761e+06	1.29885e+06
Ubiquitin-conjugating enzyme E2 variant 1	Ube2v1	Q9CZY3	nucleus	Ubl conjugation pathway	2	3	2.33333	3	2	3		0	2.39833e+06	1.81153e+06	3.84017e+06	0	2.46063e+06		0	377392	1.63635e+06	944752	0	261798
26S proteasome non-ATPase regulatory subunit 1	Psmd1	Q3TXS7	proteasome	proteasome complex	6.33333	16.6667	16	16.3333	15.3333	16		1.00525e+08	52092000	64793000	60494000	4.87117e+07	49437000		7.1479e+06	3.20789e+06	2.12779e+07	9.78876e+06	1.35945e+07	7.17577e+06
26S proteasome non-ATPase regulatory subunit 2	Psmd2	Q8VDM4	proteasome	proteasome complex	8.66667	24	22.3333	23.3333	20.3333	22.3333		2.19253e+07	6.60943e+07	5.88643e+07	6.59103e+07	51968000	6.63177e+07		4.50763e+06	1.06068e+07	2.11236e+07	1.436e+07	5.42714e+06	1.27502e+07
26S proteasome non-ATPase regulatory subunit 3	Psmd3	P14685	cytoplasm; nucleus	proteasome complex	7	12.3333	10.6667	13.6667	12.3333	12.3333		10023000	35341000	4.17167e+07	3.56817e+07	3.06837e+07	29539000		4.50963e+06	6.72432e+06	7.33195e+06	5.64124e+06	8.10481e+06	4.73765e+06
26S proteasome non-ATPase regulatory subunit 7	Psmd7	P26516	extracellular vesicular exosome	proteasome complex	6	10.6667	9	10	9	8.66667		8.37153e+07	30108000	2.92623e+07	34185000	2.80083e+07	28650000		1.49915e+06	1.63249e+06	1.11005e+07	6.15627e+06	4.03061e+06	6.43598e+06
26S proteasome non-ATPase regulatory subunit 11	Psmd11	Q8BG32	extracellular vesicular exosome	proteasome complex	6.33333	12.6667	12.3333	12.6667	10.3333	11.6667		95464000	50332000	5.85777e+07	6.00513e+07	5.64727e+07	5.40177e+07		2.04011e+06	1.20352e+06	8.6014e+06	3.50837e+06	4.54894e+06	1.87239e+06
26S proteasome non-ATPase regulatory subunit 12	Psmd12	Q9D8W5	extracellular vesicular exosome	proteasome complex	5	12.6667	11	12	12.3333	10.3333		1.15056e+07	4.13583e+07	4.59927e+07	48117000	3.53627e+07	38547000		3.02197e+06	4.71427e+06	8.49668e+06	6.06151e+06	5.84279e+06	6.40064e+06
26S proteasome non-ATPase regulatory subunit 13	Psmd13	Q9WVJ2	extracellular vesicular exosome	proteasome complex	4.66667	9.33333	7.66667	7.66667	8	8.33333		8579800	3.32053e+07	3.10317e+07	3.35003e+07	2.69723e+07	2.03483e+07		4.65522e+06	476105	1.5266e+07	1.9054e+06	8.74548e+06	1.70505e+06
26S proteasome non-ATPase regulatory subunit 14	Psmd14	Q9WVJ2	extracellular vesicular exosome	proteasome complex	2	5.66667	5.33333	5	5.66667	6		2.97603e+06	2.42093e+07	2.95313e+07	2.86247e+07	1.79313e+07	1.92983e+07		7.08303e+06	6.47867e+06	1.00371e+07	1.02719e+07	9.53871e+06	3.9598e+06
26S protease regulatory subunit 4	Psmc1	P62192	cytoplasm; nucleus	ubiquitin-dependent protein degradation	3.66667	5.66667	5.66667	5.33333	5.66667	5		9294000	2.78607e+07	33707000	3.69587e+07	33812000	28455000		1.51543e+06	3.55198e+06	4.50974e+06	8.83062e+06	1.07126e+07	4.45272e+06
26S protease regulatory subunit 7	Psmc2	P46471	cytoplasm; nucleus	ubiquitin-dependent protein degradation	8	17	16.3333	17.6667	15.3333	16.3333		8.34793e+07	5.61393e+07	5.73017e+07	4.99593e+07	5.18893e+07	53792000		5.81573e+06	4.26887e+06	3.97176e+06	1.91229e+06	7.15951e+06	8.23903e+06
26S protease regulatory subunit 6A	Psmc3	O88685	cytoplasm; nucleus	ubiquitin-dependent protein degradation	9.33333	14.6667	14	15	14.6667	13.6667		9.61097e+07	77901000	8.35697e+07	8.51007e+07	7.38043e+07	71437000		5.13505e+06	7.44167e+06	1.20056e+07	9.97878e+06	8.00602e+06	4.44499e+06
26S protease regulatory subunit 6B	Psmc4	P54775	cytoplasm; nucleus	ubiquitin-dependent protein degradation	7.33333	11.3333	11.3333	11.6667	11.3333	10		2.32817e+07	5.61027e+07	6.41833e+07	6.26597e+07	54897000	5.53353e+07		1.67289e+06	9.43193e+06	1.31955e+07	1.64923e+07	1.10678e+07	1.43523e+07
26S protease regulatory subunit 8	Psmc5	P62196	cytoplasm; nucleus	ubiquitin-dependent protein degradation	9	17.3333	15.3333	16.3333	15.6667	14.6667		62533000	6.56437e+07	6.19533e+07	6.00223e+07	58995000	6.00193e+07		1.98488e+06	1.09597e+06	9.72941e+06	6.7748e+06	1.24436e+07	4.60714e+06
26S protease regulatory subunit 10B	Psmc6	P62334	cytoplasm; nucleus	ubiquitin-dependent protein degradation	5.33333	11	9.33333	11	9	9		1.81813e+07	4.29783e+07	5.08803e+07	5.22197e+07	4.40643e+07	46518000		726266	4.41975e+06	1.42359e+07	6.01765e+06	1.30999e+07	5.64607e+06
Proteasome subunit beta type-1	Psmb1	O09061	cytoplasm; nucleus	ubiquitin-dependent protein degradation	4.33333	5	4	3.66667	6	5.66667		1.84557e+07	2.85117e+07	7.18323e+06	4904500	4.01867e+07	4.75917e+07		3.50294e+06	5.03493e+06	1.48146e+06	1.34866e+06	7.61713e+06	1.03284e+07
Proteasome subunit beta type-4	Psmb4	P99026	cytoplasm; nucleus	ubiquitin-dependent protein degradation	2.66667	4.66667	2.33333	2.66667	4.33333	4.33333		5.00783e+06	8.58243e+06	1577800	2094300	1.67503e+07	1.15514e+07		363644	3.35454e+06	1.38723e+06	523594	2.93979e+06	4.50628e+06
Proteasome subunit beta type-6	Psmb6	Q60692	cytoplasm; nucleus	ubiquitin-dependent protein degradation	3.66667	4.66667	4.33333	3.33333	4	5		3.29417e+06	1.61377e+07	2.39187e+06	2.38537e+06	1.93397e+07	31336000		1.03073e+06	2.03108e+06	752443	1.15161e+06	4.57765e+06	6.36087e+06
Proteasome subunit alpha type-1	Psma1	Q9R1P4	cytoplasm; nucleus	proteasome complex	3	4	3	4	4.33333	5		2.17238e+07	6730600	1.96773e+06	1972400	8307400	1.4743e+07		827476	2.60208e+06	1.79134e+06	251258	4.66971e+06	9.75464e+06
Proteasome subunit alpha type-2	Psma2	P49722	cytoplasm; nucleus	proteasome complex	4	6.33333	5.33333	5	7.33333	8		2.46207e+07	32705000	7.19297e+06	6.30167e+06	5.91807e+07	62785000		2.64383e+06	3.41152e+06	1.24404e+06	1.72597e+06	8.71149e+06	1.05065e+07
Proteasome subunit alpha type-3	Psma3	O70435	cytoplasm; nucleus	proteasome complex	5	8.33333	5.66667	5	7.33333	8.66667		3.35327e+07	1.74697e+07	5.78213e+06	3797400	3.08273e+07	3.69617e+07		5.1927e+06	3.26805e+06	1.02224e+06	1.03366e+06	2.06368e+06	7.74871e+06
Proteasome subunit alpha type;Proteasome subunit alpha type-4	Psma4	Q9R1P0	cytoplasm; nucleus	proteasome complex	5.33333	5.66667	4.33333	4	6.33333	5.66667		7033000	1.46456e+07	4.80903e+06	4.93457e+06	3.09163e+07	4.06987e+07		1.84369e+06	4.93936e+06	74658.3	1.98013e+06	1.47407e+07	6.26073e+06
Proteasome subunit alpha type-5;Proteasome subunit alpha type	Psma5	Q9Z2U1	cytoplasm; nucleus	proteasome complex	3.33333	3.66667	3.66667	3.66667	4.33333	3.33333		1.20636e+07	14128000	7791100	6.65973e+06	2.42447e+07	2.29053e+07		1.90812e+06	2.44303e+06	1.69525e+06	197353	1.01136e+06	5.43327e+06
Proteasome subunit alpha type-6	Psma6	Q9QUM9	cytoplasm; nucleus	proteasome complex	4.66667	5.33333	4.33333	4.66667	5	5		1.55957e+07	23764000	6.50817e+06	4036600	4.46063e+07	48502000		6.03435e+06	138174	1.16617e+06	1.04881e+06	7.5058e+06	3.30801e+06
Proteasome subunit alpha type-7;Proteasome subunit alpha type-7-like	Psma7;Psma8	Q9Z2U0	cytoplasm; nucleus	proteasome complex	2.33333	2.66667	2.33333	2.33333	3	3		8.64923e+06	5799500	2.93587e+06	2.76897e+06	17604000	2.26347e+07		4.28954e+06	1.12444e+06	240269	399992	9.07591e+06	5.88097e+06
DNA damage-binding protein 1	Ddb1	Q16531	cytoplasm; nucleus	protein ubiquitination	7.33333	14	12.3333	13	12.6667	13.6667		1.13437e+07	39579000	3.79337e+07	4.54497e+07	37190000	46489000		4.12724e+06	3.96462e+06	7.99815e+06	3.60111e+06	2.43574e+06	8.98888e+06
Prolyl endopeptidase	Prep	Q9QUR6	cytoplasm	endopeptidase	7.33333	17	17	17.6667	15.3333	15.6667		6.22053e+07	4.62237e+07	5.68053e+07	57709000	5.04713e+07	41738000		4.60596e+06	3.35182e+06	1.05714e+07	6.25901e+06	1.07058e+07	9.33531e+06
Proteasome-associated protein ECM29 homolog	Ecm29	Q6PDI5	cytoplasm; cytoplasmic vesicle	proteasome complex	3.66667	12.3333	10	12.6667	11	10		1.53783e+07	25496000	2.44575e+07	3.37843e+07	2.04313e+07	16248000		2.25511e+06	7.18155e+06	1.71006e+07	1.25606e+07	3.68271e+06	3.09996e+06
Cell adhesion, membrane proteins
Clathrin heavy chain 1	Cltc	Q68FD5	Cytoplasmic vesicle membrane.	Clathrin is the major protein of the polyhedral coat of coated pits and vesicles. Cytoplasmic face of coated pits and vesicles	57.6667	81.3333	78	80	73.6667	74.3333		3.55061e+08	9.34117e+08	9.97333e+08	1088700000	7.64987e+08	604890000		3.26957e+07	5.46709e+07	1.17705e+08	1.11641e+08	5.90362e+07	6.20282e+07
Integrin beta-1	Itgb1	P09055	Cell membrane. Single-pass type I membrane protein.	Integrins alpha-1/beta-1, alpha-2/beta-1, alpha-10/beta-1 and alpha-11/beta-1 are receptors for collagen.	10	11	11	10.6667	8	9.33333		6.47957e+08	64230000	48353000	4.23187e+07	4.30717e+07	2.68633e+07		1.77905e+07	8.23732e+06	3.74016e+06	4.34566e+06	1.3105e+06	3.27025e+06
Integrin alpha-3;Integrin alpha-3 heavy chain;Integrin alpha-3 light chain	Itga3	Q62470	Cell membrane. Single-pass type I membrane protein.	Integrin alpha-3/beta-1 is a receptor for fibronectin, laminin, collagen, epiligrin, thrombospondin and CSPG4.	8.33333	8.66667	8.33333	9	7.66667	6.33333		122950000	4.27153e+07	38794000	28739000	2.61827e+07	13594000		8.00503e+06	7.86677e+06	7.67182e+06	1.10875e+06	9.16101e+06	685333
Integrin-linked protein kinase	Ilk	O55222	Cell membrane.	Receptor-proximal protein kinase regulating integrin-mediated signal transduction.	6	7	5	6.33333	5	5		6.3751e+07	2.33107e+07	1.82872e+07	2.42593e+07	2.61017e+07	18251000		1.7289e+07	1.9619e+06	8.47017e+06	3.64127e+06	4.02222e+06	6.09638e+06
Annexin A2	Anxa2	P07356	Secreted. Extracellular space. Extracellular matrix. Basement membrane.	Calcium-regulated membrane-binding protein	16.6667	17	15.3333	16.3333	14.3333	14.6667		167365000	1.06109e+08	1.37627e+08	1.23391e+08	95146000	74100000		4.02136e+07	1.41633e+07	9.83241e+06	2.14188e+07	1.22481e+07	5.63758e+06
Annexin A1	Anxa1	P10107	Nucleus. Cytoplasm. Basolateral cell membrane.	Calcium/phospholipid-binding protein which promotes membrane fusion and is involved in exocytosis.	10	11	10.6667	11.3333	10	11		8.27093e+07	53557000	7.42267e+07	6.19557e+07	4.82073e+07	49603000		3.46713e+07	1.05624e+07	9.96874e+06	5.66952e+06	1.13305e+07	6.77791e+06
Annexin A5	Anxa5	P48036	Membrane.	This protein is an anticoagulant protein that acts as an indirect inhibitor of the thromboplastin-specific complex, which is involved in the blood coagulation cascade.	4.66667	6	6	6.66667	5.33333	5.33333		20148000	10566100	1.22337e+07	12743000	1.14037e+07	1.06311e+07		3.81208e+06	2.07061e+06	2.04495e+06	3.99345e+06	1.81303e+06	1.73457e+06
Annexin A4	Anxa4	P97429	Apical plasma membrane.	Calcium/phospholipid-binding protein which promotes membrane fusion and is involved in exocytosis.	3	4	4	4	3.33333	3		14922600	6409400	4.86183e+06	4.62243e+06	2624100	2.54453e+06		4.63512e+06	1.08589e+06	651424	1.03672e+06	2.32227e+06	2.20382e+06
Transitional endoplasmic reticulum ATPase	Vcp	Q01853	Cytoplasm. Nucleus. Endoplasmatic reticulum.	Necessary for the fragmentation of Golgi stacks during mitosis and for their reassembly after mitosis.	13	23	19	21.3333	20.6667	23.3333		1.27772e+08	1.09053e+08	60273000	61976000	1.79283e+08	2.25817e+08		6.1937e+06	2.03108e+07	5.82617e+06	2.09881e+06	7.94696e+06	2.38457e+07
Coatomer subunit alpha;Xenin;Proxenin	Copa	P53621	Cytoplasm. Golgi apparatus membrane.	Coatomer complex is required for budding from Golgi membranes, and is essential for the retrograde Golgi-to-ER transport of dilysine-tagged proteins.	6.66667	24.6667	20.3333	24	20	18.3333		1.99003e+07	5.43273e+07	5.77873e+07	6.54197e+07	4.42627e+07	3.63533e+07		5.33361e+06	2.85909e+06	1.75776e+07	1.3834e+07	8.09674e+06	9.7732e+06
Coatomer subunit beta	Copb2	O55029	Cytoplasm. Golgi apparatus membrane.	Coatomer complex is required for budding from Golgi membranes, and is essential for the retrograde Golgi-to-ER transport of dilysine-tagged proteins.	4.33333	14.6667	13.6667	15	11.3333	12.3333		1.27937e+07	3.45953e+07	3.75353e+07	3.95597e+07	30697000	2.73477e+07		3.34233e+06	5.01215e+06	5.6176e+06	2.64746e+06	3.90822e+06	3.61932e+06
Coatomer subunit beta	Copb1	Q9JIF7	Cytoplasm. Golgi apparatus membrane.	Coatomer complex is required for budding from Golgi membranes, and is essential for the retrograde Golgi-to-ER transport of dilysine-tagged proteins.	5.66667	10	9.33333	10	10	10		11064000	4.50913e+07	5.34997e+07	59094000	5.25633e+07	3.35113e+07		1.6444e+06	6.80778e+06	1.40295e+07	1.44226e+07	1.66311e+07	6.5487e+06
Coatomer subunit gamma-1	Copg1	Q9QZE5	Cytoplasm. Golgi apparatus membrane.	Coatomer complex is required for budding from Golgi membranes, and is essential for the retrograde Golgi-to-ER transport of dilysine-tagged proteins.	3	11	9.66667	12	9	9.66667		9735700	35438000	50282000	5.35127e+07	35318000	3.38113e+07		3.82953e+06	9.86049e+06	1.91527e+07	1.42829e+07	3.09129e+06	7.8886e+06
EH domain-containing protein 1	Ehd1	Q9WVK4	Recycling endosome membrane.	Acts in early endocytic membrane fusion and membrane trafficking of recycling endosomes.	20.6667	22.6667	21.3333	24.3333	20.6667	21		3.49573e+08	227040000	219850000	272700000	2.14867e+08	1.51993e+08		1.39375e+07	2.23389e+07	5.32237e+07	2.4884e+07	2.48606e+07	2.32227e+07
EH domain-containing protein 2	Ehd2	Q8BH64	Cell membrane. Endosome membrane.	Plays a role in membrane trafficking between the plasma membrane and endosomes.	9.66667	10	9	10.6667	9.33333	10.6667		5.02897e+07	3.95917e+07	3.42977e+07	4.05747e+07	3.00867e+07	21469000		8.49353e+06	4.83976e+06	1.16831e+07	4.3618e+06	6.38618e+06	3.06148e+06
EH domain-containing protein 3	Ehd3	Q9QXY6	Cell membrane. Endosome membrane.	Plays a role in endocytic transport. Homooligoer and heterooligomer with EHD1, EHD2 and EHD4.	10.3333	11	9	11	10.3333	10.3333		2.58416e+08	8.88123e+06	6.82003e+06	8991200	9086700	6.73393e+06		3.56146e+06	1.36082e+06	6.04215e+06	274915	466704	1.26883e+06
EH domain-containing protein 4	Ehd4	Q9EQP2	Cell membrane. Endosome membrane.	Plays a role in early endosomal transport. Homooligomer, and heterooligomer with EHD1, EHD2 and EHD3	6.66667	8.66667	8	9	7.33333	8.33333		1.54907e+07	14251000	1.57052e+07	1.70583e+07	1.14033e+07	8857500		2.50331e+06	726857	6.12486e+06	3.88108e+06	682721	1.8248e+06
Ras GTPase-activating-like protein IQGAP1	Iqgap1	Q9JKF1	Cell membrane.	Interacts with CDC42. Interacts with TSG101.	16	19.6667	18.3333	22	13.3333	15.6667		84878000	5.04177e+07	6.52333e+07	6.60607e+07	4.42657e+07	5.28337e+07		2.11692e+07	8.2779e+06	8.76421e+06	1.16017e+07	8.33463e+06	1.10893e+07
Prostaglandin F2 receptor negative regulator	Ptgfrn	Q9WV91	Endoplasmatic reticulum membrane. Single-pass membrane protein.	Inhibits the binding of prostaglandin F2-alpha (PGF2-alpha) to its specific FP receptor.	16.6667	16.3333	14.6667	13.6667	16	14.3333		1.93775e+08	5.42993e+07	3.30007e+07	1.74623e+07	5.39213e+07	40915000		2.97226e+07	1.20637e+07	7.19289e+06	7.04754e+06	1.10472e+07	6.09571e+06
Dynamin-1-like protein	Dnm1l	Q8K1M6	Cytoplasm. Golgi apparatus. Endomembrane system.	Functions in mitochondrial and peroxisomal division.	7.33333	14	11.3333	13.3333	11.6667	13.6667		6.36997e+07	3.70297e+07	38905000	5.25997e+07	2.86897e+07	2.62717e+07		5.04257e+06	8.19137e+06	1.9129e+07	1.79146e+07	4.29695e+06	7.69363e+06
Thrombospondin-1	Thbs1	P35441	Endoplasmatic reticulum.	Adhesive glycoprotein that mediates cell-to-cell and cell-to-matrix interactions.	12.6667	13	12	10.6667	13.6667	13.6667		8.86353e+07	34620000	9508900	1.03372e+07	7.67517e+07	96650000		3.84337e+07	2.79059e+06	996331	988787	1.36557e+07	2.01003e+07
Glypican-1;Secreted glypican-1	Gpc1	Q9QZF2	Cell membrane. Lipid anchor.	Cell surface proteoglycan that bears heparan sulfate.	12.6667	12	11	7.66667	11.6667	12		249070000	49863000	1.58173e+07	7.14767e+06	2.21717e+07	19244000		1.76576e+07	2.86273e+06	5.18369e+06	440185	3.64793e+06	2.88831e+06
AP-2 complex subunit alpha-2	Ap2a2	P17427	Cell membrane. Membrane>coated pit.	Component of the adaptor protein complex 2 (AP-2). Adaptor protein complexes function in protein transport via transport vesicles in different membrane traffic pathways.	8.33333	11.3333	10.3333	11.3333	10.3333	11.3333		23778000	19815000	21738000	2.49583e+07	1.61777e+07	1.72543e+07		4.63312e+06	2.20476e+06	6.23289e+06	5.28877e+06	3.26754e+06	3.72943e+06
AP-2 complex subunit alpha-1	Ap2a1	P17426	Cell membrane. Membrane>coated pit.	Component of the adaptor protein complex 2 (AP-2). Adaptor protein complexes function in protein transport via transport vesicles in different membrane traffic pathways.	6	7	7.33333	7.33333	5.66667	7		0	6.72057e+06	8.70613e+06	8788000	2.33013e+06	5.82527e+06		5.40227e+06	932587	4.33034e+06	2.20637e+06	4.03591e+06	1.91579e+06
AP-2 complex subunit beta	Ap2b1	Q9DBG3	Cell membrane. Membrane>coated pit.	Component of the adaptor protein complex 2 (AP-2). Adaptor protein complexes function in protein transport via transport vesicles in different membrane traffic pathways.	5.33333	8.66667	8.66667	9.33333	8	7.66667		1.70083e+07	2.14037e+07	2.45627e+07	26536000	1.94227e+07	18655000		2.65576e+06	1.69935e+06	4.55559e+06	4.07062e+06	3.55727e+06	5.27136e+06
AP-2 complex subunit mu	Ap2m1	P84091	Cell membrane. Membrane>coated pit.	Component of the adaptor protein complex 2 (AP-2). Adaptor protein complexes function in protein transport via transport vesicles in different membrane traffic pathways.	3.33333	4	3.33333	4.66667	3.66667	3		5344500	5.26023e+06	1.05712e+07	10367000	5.60777e+06	4399600		1.08592e+06	444552	4.92285e+06	2.10061e+06	944219	661649
AP-1 complex subunit beta-1	Ap1b1	O35643	Goldi apparatus. Cytplasmic vesicle>clathrin-coated vesicle membrane	Subunit of clathrin-associated adaptor protein complex 1 that plays a role in protein sorting in the late-Golgi/trans-Golgi network (TGN) and/or endosomes.	2	3	3	3	2.66667	3		5.65167e+06	0	654500	0	0	0		0	0	1.13363e+06	0	0	0
ADP-ribosylation factor 1;ADP-ribosylation factor 3;ADP-ribosylation factor 2	Arf1;Arf3;Arf2	P84078	Golgi apparatus.	GTP-binding protein involved in protein trafficking; may modulate vesicle budding and uncoating within the Golgi apparatus.	4.66667	9.66667	8.33333	9.33333	7.66667	7.33333		3.81847e+07	59482000	6.02067e+07	8.13127e+07	4.13177e+07	2.87837e+07		1.63727e+07	3.40353e+06	3.43247e+07	2.2677e+07	1.43326e+07	867376
ADP-ribosylation factor 4	Arf4	P61750	Golgi apparatus.	GTP-binding protein involved in protein trafficking; may modulate vesicle budding and uncoating within the Golgi apparatus.	2.66667	5	5	5	5	5		2901900	0	323067	0	0	0		0	0	559568	0	0	0
ADP-ribosylation factor 5	Arf5	P84084	Golgi apparatus.	GTP-binding protein involved in protein trafficking; may modulate vesicle budding and uncoating within the Golgi apparatus.	2.33333	5	4.33333	5	4.66667	4.66667		1661300	0	157713	0	0	0		0	0	273168	0	0	0
4F2 cell-surface antigen heavy chain	Slc3a2	P10852	Apical cell membrane. Single-pass type II membrane protein.	Required for the function of light chain amino-acid transporters.	9.66667	10.6667	9.66667	9	10.6667	8.33333		7.12033e+07	3.23837e+07	28126000	23934000	1.59373e+07	1.2731e+07		1.93905e+07	3.56422e+06	2.69121e+06	1.09363e+06	323186	3.94795e+06
Chloride intracellular channel protein 1	Clic1	Q9Z1Q5	Nucleus membrane. Cell membrane. Single-pass membrane protein.	Can insert into membranes and form chloride ion channels.	9.33333	10	9	10	10	10		32287000	6.52893e+07	7.94113e+07	7.05897e+07	6.86967e+07	70098000		3.22136e+06	6.38871e+06	2.69414e+06	1.2797e+07	8.3819e+06	1.30035e+06
Chloride intracellular channel protein 4	Clic4	Q9QYB1	Cytoplasm. Cytoplastic vesicle membrane.	Can insert into membranes and form poorly selective ion channels that may also transport chloride ions.	6	8.33333	8	9	7.66667	8		1.40006e+07	24233000	3.10937e+07	28287000	29122000	2.69697e+07		1.95172e+06	1.45992e+06	8.68476e+06	2.08768e+06	2.37328e+06	4.31379e+06
Ras-related protein Rab-11A;Ras-related protein Rab-11B	Rab11b;Rab11a	P62492	Cell membrane. Recycling endosome membrane.	The small GTPases Rab are key regulators of intracellular membrane trafficking, from the formation of transport vesicles to their fusion with membranes.	5.33333	5.33333	4.33333	5.66667	4.66667	5.66667		1.82813e+07	13383000	10290000	1.08507e+07	11398400	1.39763e+07		1.67454e+06	1.88073e+06	8.99948e+06	3.05138e+06	2.55021e+06	1.30952e+06
Ras-related protein Rap-1b;Ras-related protein Rap-1A	Rap1b;Rap1a	Q99JI6	Cell membrane.	GTP-binding protein that possesses intrinsic GTPase activity.	6.33333	6.66667	5.66667	6.33333	5.66667	6		5.58933e+07	4.65953e+07	4.76923e+07	50025000	3.49933e+07	4.20367e+07		4.15758e+07	7.95335e+06	3.64304e+06	1.45464e+07	5.65929e+06	8.50842e+06
Ras-related protein Rab-7a	Rab7a	P51150	Late endosome. Lysosome.	Key regulator in endo-lysosomal trafficking.	4.33333	3.66667	3	4	3.33333	4		20342000	2.50223e+07	3.06473e+07	26550000	25730000	2.21107e+07		1.21519e+06	805198	1.35673e+06	2.38198e+06	1.45602e+06	2.77501e+06
Ras-related protein Rab-1A	Rab1	P62821	Golgi apparatus. Endoplasmic reticulum.	The small GTPases Rab are key regulators of intracellular membrane trafficking, from the formation of transport vesicles to their fusion with membranes.	4	4.66667	4	4.66667	5	4.66667		25717000	25897000	35151000	3.24027e+07	2.07793e+07	2.41033e+07		2.51303e+06	1.04266e+06	8.76383e+06	3.9121e+06	3.23608e+06	2.68094e+06
Ras-related protein Rab-1B	Rab1b	Q9D1G1	Membrane. Lipid anchor.	Protein transport. Regulates vesicular transport between the endoplasmic reticulum and successive Golgi compartments	2.66667	4	3.66667	4	4	4		0	5.07933e+06	5.88883e+06	7.26343e+06	4.99297e+06	5.15167e+06		0	260232	5.51866e+06	2.66509e+06	394431	588424
Ras-related protein Rab-2A;Ras-related protein Rab-2B	Rab2a;Rab2b	P53994	Endoplasmic reticulum-Golgi intermediate compartment membrane. Lipid anchor.	Required for protein transport from the endoplasmic reticulum to the Golgi complex	3.33333	3.66667	3.33333	3.33333	3.33333	2.66667		4791700	1.18823e+07	11594000	11894300	8123000	9.73353e+06		1.55352e+06	399027	731361	2.67428e+06	709761	1.19727e+06
Ras-related protein Rab-5C;Ras-related protein Rab-5A;Ras-related protein Rab-5B	Rab5a; Rab5b; Rab5c	Q9CQD1	Cell membrane. Lipid anchor. Early endosome membrane. Cytoplasmic vesicle.	The small GTPases Rab are key regulators of intracellular membrane trafficking, from the formation of transport vesicles to their fusion with membranes	2	2	1.66667	2	2	2		7.28377e+06	6.52047e+06	6.97407e+06	4.67493e+06	5.12037e+06	4.52863e+06		2.8005e+06	688417	6.10669e+06	4.35914e+06	185180	146068
Ras-related C3 botulinum toxin substrate 1;Ras-related C3 botulinum toxin substrate 2;Ras-related C3 botulinum toxin substrate 3	Rac1;Rac2;Rac3	P63001	Cell membrane. Lipid anchor.	Plasma membrane-associated small GTPase which cycles between active GTP-bound and inactive GDP-bound states	1.66667	3	2.33333	3	2.33333	2.66667		6751000	8.17187e+06	8269200	9.75237e+06	7.67193e+06	8.87427e+06		1.04933e+07	2.75461e+06	1.48243e+06	4.83181e+06	473201	1.75699e+06
Prolow-density lipoprotein receptor-related protein 1;Low-density lipoprotein receptor-related protein 1 85 kDa subunit;Low-density lipoprotein receptor-related protein 1 515 kDa subunit;Low-density lipoprotein receptor-related protein 1 intracellular domain	Lrp1	Q91ZX7	Cell membrane. Membrane>coated pit.	Endocytic receptor involved in endocytosis and in phagocytosis of apoptotic cells.	4.33333	4.66667	4	2.66667	4.66667	5		2.51127e+07	13526000	7.12793e+06	5432300	2.74413e+07	1.49663e+07		7.91942e+06	3.81834e+06	3.19674e+06	1.47795e+06	1.40425e+07	2.20826e+06
Transketolase	Tkt	P40142	extracellular vesicular exosome	binds bi-valent metal cations; Mg2+	2	5.66667	4.33333	5.66667	5.66667	4.66667		1.82263e+06	1.15667e+07	1.34893e+07	1.4951e+07	1.17477e+07	9596200		6.30755e+06	1.08862e+06	1.17473e+06	4.60814e+06	1.51844e+06	1.24041e+06
Polymerase I and transcript release factor	Ptrf	O54724	Membrane>caveola.	Plays an important role in caveolae formation and organization.	5.33333	5	5	5.66667	4.66667	5		47785000	2.41147e+07	3.05883e+07	35787000	2.54237e+07	26509000		1.65732e+07	5.48682e+06	5.94344e+06	5.13183e+06	2.33168e+06	4.51091e+06
H-2 class I histocompatibility antigen, D-B alpha chain;H-2 class I histocompatibility antigen, L-D alpha chain	H2-D1;H2-L	P01899	Membrane. Single-pass type I membrane protein.	MHC class I protein. Involved in the presentation of foreign antigens to the immune system.	4.66667	6.66667	6.33333	7	6.66667	5		1.49693e+07	1.44207e+07	1.07037e+07	1.41887e+07	16473300	1.04317e+07		3.88542e+06	543015	920907	2.83567e+06	5.63239e+06	369737
H-2 class I histocompatibility antigen, K-D alpha chain	H2-K1	P01902	Membrane. Single-pass type I membrane protein.	MHC class I protein. Involved in the presentation of foreign antigens to the immune system.	2.66667	4	3.33333	4	2	3.33333		7.50283e+06	8737000	1.17647e+07	8.65457e+06	6.71247e+06	7114600		496317	711450	2.23491e+06	1.97212e+06	5.98345e+06	879489
H-2 class I histocompatibility antigen	H2-Q4	Q8HWB2	Membrane. Single-pass type I membrane protein.	MHC class I protein. Involved in the presentation of foreign antigens to the immune system.	1.66667	4	3.33333	4	3	2.66667		0	0	410333	0	0	0		0	0	710718	0	0	0
Ferritin heavy chain	Fth1	P09528	Endocytic vesicle lumen.	Stores iron in a soluble, non-toxic, readily available form. Important for iron homeostasis.	2.66667	3.33333	2.66667	2.66667	3.66667	3		5.55837e+06	9.20027e+06	4199500	6.74823e+06	1.37529e+07	12534000		3.51182e+06	631569	3.65901e+06	517318	3.95308e+06	1.94396e+06
Programmed cell death protein 6	Pdcd6	P12815	Nucleus membrane. Peripheral membrane. ER membrane.	Calcium-binding protein required for T-cell receptor-, Fas-, and glucocorticoid-induced cell death.	2.66667	3.66667	3	3.66667	2.33333	2.33333		816135000	2.38733e+08	2.02087e+08	1.34043e+08	2.46923e+08	157830000		3.07152e+07	3.27398e+07	1.46524e+07	8.60261e+06	1.76524e+07	5.26501e+06
Gap junction alpha-1 protein	Gja1	P23242	Cell membrane. Multi-pass membrane protein.	Gap junction protein	8.33333	7.33333	5	3.66667	2	2		91900200	1.72503e+06	971467	1482300	451833	1.03533e+06		5.6913e+07	75460.2	898422	482209	782598	897719
Cell division control protein 42 homolog	Cdc42	P60766	cell membrane; lipid anchor	membrane associated small GTPase	5	5.66667	5.33333	5.66667	5.33333	5.66667		26364000	32189000	3.61137e+07	4.01773e+07	3.27273e+07	2.84463e+07		6.81232e+06	1.8245e+06	9.81628e+06	7.7874e+06	7.79235e+06	7.50761e+06
Guanine nucleotide-binding protein G(I)/G(S)/G(T) subunit beta-2	Gnb2	P62880	Cytoplasm. Perinuclear region.	G proteins are involved as modulators or transducers in various transmembrane signaling systems.	8.66667	9	8.66667	9	9	8.33333		7.92213e+07	5.61883e+07	5.09503e+07	4.91087e+07	5.02817e+07	39681000		1.48556e+07	1.021e+06	2.07034e+06	3.98885e+06	3.85113e+06	6.26243e+06
Guanine nucleotide-binding protein G(I)/G(S)/G(T) subunit beta-1	Gnb1	P62874	Cell membrane	G proteins are involved as modulators or transducers in various transmembrane signaling systems.	5.33333	5	5.33333	5.33333	5	4.66667		3.54667e+06	0	4.82033e+06	0	0	0		0	0	8.34906e+06	0	0	0
Guanine nucleotide-binding protein G(s) subunit alpha isoforms short;Guanine nucleotide-binding protein G(s) subunit alpha isoforms XLas	Gnas	Q6R0H7	Cell membrane. Peripheral membrane protein.	G proteins are involved as modulators or transducers in various transmembrane signaling systems.	3.66667	4	3.66667	4	3.66667	3.66667		4.91247e+06	4.86843e+06	5.04797e+06	5859500	4611800	4.35633e+06		931751	1.07423e+06	912535	871836	703511	1.0892e+06
Guanine nucleotide-binding protein G(i) subunit alpha-2;Guanine nucleotide-binding protein G(k) subunit alpha;Guanine nucleotide-binding protein G(i) subunit alpha-1	Gnai2;Gnai3;Gnai1	P08752	Cytoplasm.	G proteins are involved as modulators or transducers in various transmembrane signaling systems.	4	4	3.66667	4	3.66667	3.33333		38225000	1.39193e+07	1.326e+07	1.08194e+07	7.34973e+06	6.06653e+06		7.01672e+06	3.24971e+06	4.15489e+06	1.27649e+06	674466	1.96066e+06
Basigin	Bsg	P18572	Cell membrane; single-pass type I membrane protein.	Mannose binding.	3	3.66667	3.66667	2.66667	2	2.33333		1.01447e+07	7721200	6.61393e+06	4.43203e+06	5.05387e+06	3576100		1.02988e+07	802555	456423	3.83923e+06	4.42869e+06	3.19374e+06
Protein disulfide-isomerase A3	Pdia3	P27773	Endoplasmatic reticulum. Endoplasmatic reticulum lumen. Melanosome		3	3	2.66667	3	3.33333	2.66667		3325200	2.26117e+06	1.17707e+06	1.96473e+06	4937000	1.79897e+06		2.88185e+06	1.96306e+06	2.03874e+06	1.78256e+06	596947	3.1159e+06
Neutral alpha-glucosidase AB	Ganab	Q8BHN3	Endoplasmatic reticulum. Golgi apparatus. Melanosome	Carbohydrate binding: Glycan metabolism	2.66667	4	3	4	3.66667	3.33333		7004100	9396000	8.63013e+06	9.20093e+06	9438900	7593100		2.56463e+06	3.42543e+06	874479	3.44931e+06	3.06851e+06	1.56078e+06
Transmembrane glycoprotein NMB	Gpnmb	Q99P91	Membrane; single-pass type I membrane protein. Endomembrane system. Cytoplasmic vesicle membrane	Heparin binding. Integrin binding.	2.33333	3	2.33333	2.66667	3	3		4.95477e+06	11112600	3740300	4.65297e+06	7.01647e+06	3.72723e+06		1.27899e+06	3.92826e+06	3.3128e+06	1.0322e+06	1.58105e+06	844960
Interferon-induced transmembrane protein 3	Ifitm3	Q9CQW9	Cell membrane; single-pass type II. Late endosome membrane; lysosome membrane	IFN-induced antiviral protein	3	3	3	3	3	3		35432000	38162000	3.32903e+07	44961000	4.98577e+07	11538300		1.4294e+07	1.27184e+07	1.57582e+07	2.0333e+07	1.19958e+07	4.8528e+06
DnaJ homolog subfamily A member 1	Dnaja1	P63037	Membrane; lipid anchor	ATP binding	6	6	6	5.66667	5.66667	6		7.40983e+07	31831000	2.58597e+07	3.04407e+07	18631000	1.56547e+07		2.13326e+07	1.16329e+07	9.22624e+06	8.54022e+06	624813	4.63892e+06
DnaJ homolog subfamily A member 2	Dnaja2	Q9QYJ0	Membrane; lipid anchor	ATP binding	4.66667	4.66667	4	5	3.66667	3.33333		2.37643e+07	1.06642e+07	14683000	9834900	9.63863e+06	1.03447e+07		1.12736e+07	1.11159e+06	2.65448e+06	691796	650708	2.28831e+06
CD82 antigen	Cd82	P40237	membrane; multi-pass membrane protein	integrate component of membrane	2	2	2	2	1.66667	2		1.45702e+07	2.23647e+06	3.42033e+06	1.73163e+06	2106800	2292900		1.77624e+07	1.97595e+06	2.09776e+06	580620	1.8536e+06	670156
V-type proton ATPase catalytic subunit A	Atp6v1a	P50516	apical plasma membrane; extracellular vesicular exosome	ion transport	7.33333	11.3333	11	12.3333	11	11		2.56203e+07	33268000	2.77927e+07	34953000	2.71873e+07	3.06703e+07		3.2468e+06	4.21511e+06	9.11234e+06	4.35227e+06	3.50436e+06	5.74038e+06
V-type proton ATPase subunit B, brain isoform	Atp6v1b2;Atp6v1b1	P62814	membrane	ion transport	2	2	1.66667	2	2	2		3809600	5.31893e+06	5.44887e+06	6.56683e+06	6.37523e+06	5832600		1.03793e+06	976930	5.05785e+06	2.44889e+06	1.30016e+06	2.16429e+06
Protein S100-A4	S100a4	P07091	extracellular space; extracellular vesicular exosome	Ca ion binding	3	4	3	3.66667	2.66667	3.66667		275687000	329380000	420710000	417450000	2.54757e+08	422470000		6.1204e+07	6.6985e+06	1.16122e+08	7.19567e+07	2.26617e+08	6.57063e+07
Protein S100-A10	S100a10	P08207	extracellular vesicular exosome	Ca ion binding	2	3	2.33333	2.66667	2.66667	2.66667		1.12643e+07	1.00426e+07	8.95407e+06	9.45407e+06	7.30033e+06	5.03613e+06		1.02818e+07	4.43997e+06	9.51149e+06	5.00906e+06	2.42438e+06	1.42391e+06
Protein S100-A11	S100a11	P50543	cytoplasm; nucleus	Ca ion binding	2.33333	3	2.33333	3	3	3		1.70219e+07	22248000	15140000	2.25027e+07	2.02283e+07	1.55003e+07		1.34675e+07	6.71858e+06	1.39165e+07	3.02954e+06	4.80093e+06	3.70373e+06
Secreted proteins
Fibronectin;Anastellin	Fn1	P11276	Secreted. Extracellular space. Extracellular matrix.	Fibronectins bind cell surfaces and various compounds including collagen, fibrin, heparin, DNA, and actin.	33.3333	39.6667	34.3333	28	39.3333	37		3.39223e+08	2.38877e+08	7.25207e+07	3.80117e+07	4.27527e+08	2.36837e+08		3.53431e+07	1.05705e+07	1.17262e+06	2.95729e+06	1.23556e+07	2.51721e+07
Collagen alpha-1(VI) chain	Col6a1	Q04857	Secreted. Extracellular space. Extracellular matrix.	Collagen VI acts as a cell-binding protein.	7.66667	6.66667	6.66667	5	7.33333	7		4.24463e+07	32294000	1.27465e+07	8.16887e+06	6.03853e+07	23174000		6.20566e+06	2.27816e+06	3.22273e+06	1.1153e+06	1.07248e+07	2.65186e+06
Collagen alpha-2(VI) chain	Col6a2	Q02788	Secreted. Extracellular space. Extracellular matrix.	Collagen VI acts as a cell-binding protein.	5.66667	7	4.66667	4	7	5.33333		1.79469e+07	2.81607e+07	1.27767e+07	7121800	5.18607e+07	1.40273e+07		4.21188e+06	6.698e+06	1.90287e+06	644055	5.81913e+06	919545
Procollagen C-endopeptidase enhancer 1	Pcolce	Q61398	Secreted.	Binds to the C-terminal propeptide of type I procollagen and enhances procollagen C-proteinase activity	2	2	2	2	2	2		0	1184900	0	784533	3.54297e+06	1525500		0	2.05231e+06	0	1.35885e+06	3.15831e+06	2.64224e+06
Lactadherin	Mfge8	P21956	Membrane. Secreted.	Contributes to phagocytic removal of apoptotic cells in many tissues.	19.6667	16.6667	16.3333	15	15.3333	14		758181000	1.02787e+08	7.74883e+07	5.75157e+07	9.85093e+07	51038000		2.31222e+08	1.26293e+07	1.65816e+07	1.48283e+07	1.13333e+07	1.05333e+07
Serine protease HTRA1	Htra1	Q9R118	cytoplasm; secreted	fibronectin binding	16.3333	18	17.6667	17.6667	16.3333	15.3333		378860000	1.63623e+08	1.68177e+08	1.45373e+08	2.15587e+08	1.01105e+08		2.34562e+07	1.52434e+07	1.65005e+07	1.82939e+07	1.86411e+07	7.32132e+06
Prothrombin;Activation peptide fragment 1;Activation peptide fragment 2;Thrombin light chain;Thrombin heavy chain	F2	P19221	Extracellular space.	Thrombin, which cleaves bonds after Arg and Lys, converts fibrinogen to fibrin and activates factors V, VII, VIII, XIII,	8	7.33333	7	7	8	6.66667		7.27838e+08	2.90877e+08	2.17147e+08	199620000	3.44797e+08	332110000		2.24187e+08	6.12832e+07	4.52736e+07	2.34326e+07	1.04425e+08	7.75617e+07
Antithrombin-III	Serpinc1	P32261	Secreted. Extracellular space.	Most important serine protease inhibitor in plasma that regulates the blood coagulation cascade.	7.66667	7.66667	7.33333	7.33333	8	8		8.38867e+08	434310000	3.01867e+08	299060000	5.31967e+08	4.29277e+08		9.90749e+07	9.83102e+07	1.08557e+07	4.70092e+07	7.94599e+07	2.46226e+07
Coagulation factor V;Coagulation factor V heavy chain;Coagulation factor V light chain	F5	O88783	Secreted.	Central regulator of hemostasis.	8.33333	8.66667	8.33333	7.66667	7.66667	8.66667		532700000	1.13386e+08	1.13721e+08	102882000	1.53283e+08	1.20177e+08		8.63196e+07	3.04728e+07	3.37297e+07	2.11836e+07	3.65494e+07	2.31998e+07
Complement C3;Complement C3 beta chain;Complement C3 alpha chain;C3a anaphylatoxin;Acylation stimulating protein;Complement C3b alpha chain;Complement C3c alpha chain fragment 1;Complement C3dg fragment;Complement C3g fragment;Complement C3d fragment;Complement C3f fragment;Complement C3c alpha chain fragment 2	C3	P01027	Secreted.	C3 plays a central role in the activation of the complement system.	9	9.66667	8.33333	8.66667	9	9.33333		209440000	1.11563e+08	4.34243e+07	3.70893e+07	2.13677e+08	261420000		3.82437e+07	1.27501e+07	5.3282e+06	9.01461e+06	2.32759e+07	3.07352e+07
Complement C4-B;Complement C4 beta chain;Complement C4 alpha chain;C4a anaphylatoxin;Complement C4 gamma chain	C4b	P01029	Secreted.	Non-enzymatic component of C3 and C5 convertases and thus essential for the propagation of the classical complement pathway.	2.66667	3	3	3	2.66667	3		2.38887e+07	1.11027e+07	6.62843e+06	7.32577e+06	12551000	21106000		1.08363e+06	351483	547294	982040	2.54169e+06	5.15801e+06
Inter-alpha-trypsin inhibitor heavy chain H3	Itih3	Q61704	Secreted.	May act as a carrier of hyaluronan in serum or as a binding protein between hyaluronan and other matrix protein	4.66667	4.66667	4	3.66667	4.66667	5		4.26443e+07	1.65143e+07	3.83607e+06	4.09927e+06	6.36627e+07	4.21447e+07		4.23824e+06	2.36676e+06	1.94813e+06	1.86026e+06	7.21284e+06	9.18408e+06
Macrophage migration inhibitory factor	Mif	P34884	Secreted. Cytoplasm.	Pro-inflammatory cytokine. Involved in the innate immune response to bacterial pathogens.	2.66667	5	5	5	4.66667	5		11657000	7.52143e+07	67363000	7.81167e+07	5.68263e+07	7.09807e+07		3.01196e+06	2.37248e+07	1.0298e+07	1.08427e+07	8.54995e+06	1.05119e+07
Aminopeptidase B	Rnpep	Q8VCT3	Secreted.	Exopeptidase which selectively removes arginine and/or lysine residues from the N-terminus of several peptide substrates.	1.66667	4.66667	5	4.66667	5	4		3.88753e+06	6851800	7.92893e+06	7.67667e+06	8194100	6.56717e+06		3.54465e+06	541760	811993	2.1505e+06	1.65102e+06	1.62659e+06
Serotransferrin	Tf	Q921I1	Secreted.	Iron binding.	3.33333	4	3.33333	3.66667	4	3.66667		84230000	153110000	9.85683e+06	8.09327e+06	4.24783e+08	3.31623e+08		3.42588e+07	7.32402e+07	4.10775e+06	1.44525e+06	1.55315e+08	1.2443e+08
Galectin-3-binding protein	Lgals3bp	Q07797	Secreted.	Promotes intergrin-mediated cell adhesion.	12.3333	15.3333	12.6667	15	15	11		9.86633e+07	116820000	9.84123e+07	1.56687e+08	2.95227e+08	6.78063e+07		1.80484e+06	1.65667e+07	1.75442e+07	3.50714e+07	3.57726e+07	1.42446e+06
Galectin-3	Lgals3	P16110	Cytoplasm. Nucleus. Secreted.	Galactose-specific lectin which binds IgE.	4	4	3.33333	3.33333	3.66667	3.66667		18306000	12118000	1.10638e+07	10562900	1.50063e+07	14029000		2.66414e+06	1.56869e+06	1.42389e+06	1.89182e+06	4.67556e+06	3.81927e+06
Galectin-1	Lgals1	P16045	Secreted. Extracellular space	Carbohydrate binding.	2	2	2.66667	2	2	2		1.65897e+07	17544000	1.89987e+07	16394000	29881000	1.67393e+07		3.66743e+06	4.11206e+06	3.60362e+06	1.7539e+06	6.59069e+06	2.67643e+06
Serpin H1	Serpinh1	P19324	Endoplasmatic reticulum lumen.	Binds specifically to collagen.	2.66667	3.33333	4	3.66667	3.33333	3.33333		3.60767e+06	8.50937e+06	1.05419e+07	10918500	9.24793e+06	9399900		5.73747e+06	175150	1.99898e+06	2.22158e+06	2.03341e+06	1.46299e+06
Osteopontin	Spp1	P10923	Secreted.	Binds to hydroxyapatite. Extracellular matrix binding.	4	2.66667	2.66667	3.33333	2.66667	2.33333		9.15767e+08	25081000	3.00703e+07	30342000	29263000	1.22795e+07		2.87448e+08	2.59115e+06	1.12179e+07	8.84041e+06	1.20013e+07	3.99495e+06
Lactotransferrin	Ltf	P08071	Secreted. Cytoplasmic granule.	Iron binding.	2.33333	3	2.66667	2	3	3		3.78653e+07	1.55297e+07	5.04097e+06	4.59353e+06	2.16877e+07	31387000		9.04152e+06	4.86288e+06	3.50267e+06	1.1271e+06	9.60771e+06	1.09023e+07
Cathepsin B;Cathepsin B light chain;Cathepsin B heavy chain	Ctsb	P10605	Lysosome. Secreted>ectracellular space	Thiol protease which is believed to participate in intracellular degradation and turnover of proteins	1.66667	3	2.66667	3	2.33333	2.66667		7.68857e+06	1.15927e+07	6.74417e+06	6.10037e+06	10552000	9151900		1.56993e+06	3.56254e+06	1.28436e+06	2.68762e+06	489874	2.91422e+06
Pigment epithelium-derived factor	Serpinf1	P97298	Secreted. Melanosome	Neurotrophic protein	2.33333	2	1.66667	1.66667	2.33333	2.33333		9401000	6101800	726100	2.55527e+06	1.25093e+07	26161000		3.29465e+06	1.29716e+06	1.25764e+06	2.2578e+06	2.62301e+06	3.37709e+06
Angiopoietin-related protein 2	Angptl2	Q9R045	secreted		3.66667	4	3.66667	4	3.66667	2.66667		15096000	9.74647e+06	1.05533e+07	12353500	9.63187e+06	4.61537e+06		3.41568e+06	1.53702e+06	6.11013e+06	2.93284e+06	1.4715e+06	1.19051e+06
Angiopoietin-related protein 4	Angptl4	Q9Z1P8	secreted. Extracellulat matrix	enzyme inhibitor	3	3	3	3	3	3		1.18903e+07	8.78213e+06	7795200	6722600	12102500	6.82033e+06		990801	763251	1.31367e+06	1.32922e+06	4.39748e+06	1.18647e+06
Alpha-2-macroglobulin-P	A2mp	Q6GQT1	secreted	protease inhibitor	2	2	2	2	2	2		1.05591e+09	5.26737e+08	138710000	5.99793e+07	8.09303e+08	8.57873e+08		1.00666e+08	3.01737e+07	4.24734e+07	8.55951e+06	9.25095e+07	3.84512e+07
Inter-alpha-trypsin inhibitor heavy chain H2	Itih2	Q61703	secreted	protease inhibitor	7.66667	8.66667	8.33333	8.66667	9	8.66667		1.85007e+08	154830000	71475000	6.34887e+07	374490000	3.44207e+08		1.78187e+07	1.0929e+07	1.32256e+07	1.31137e+07	5.14171e+07	6.73717e+07
Cytoskeletion related proteins
Talin-1	Tln1	P26039	Cytoplasm>cytoskeletion.Peripheral membrane protein.	Probably involved in connections of major cytoskeletal structures to the plasma membrane	43.3333	55.6667	52.6667	57	53	51.3333		2.63587e+08	238440000	2.52087e+08	2.66447e+08	243760000	2.82443e+08		1.5678e+07	6.44772e+06	1.90214e+07	1.38295e+07	6.2179e+06	4.55023e+07
Tubulin alpha-1B chain	Tuba1b	Q99KA2	cytoplasmic microtubule	constituent of microtubules	25.3333	30.6667	31	30.6667	29.6667	30		8.90117e+08	131230000	1.15963e+08	1.04314e+08	1.75837e+08	7.89847e+07		2.38061e+07	1.25183e+07	1.58259e+07	1.7733e+07	2.74154e+07	1.40823e+07
Tubulin alpha-1A chain;Tubulin alpha-3 chain	Tuba1a;Tuba3a	P68369; P05214	cytoplasm, cytoskeleton	constituent of microtubules	24.6667	30.3333	30.6667	30	29.3333	29		0	3546000	3.31607e+06	5.29017e+06	2098100	3053400		0	1.62696e+06	3.27203e+06	2.98879e+06	557544	397454
Tubulin alpha-1C chain	Tuba1c	P68373	cytoplasm, cytoskeleton	constituent of microtubules	23.6667	30.6667	30	30	29.3333	29		1.10469e+09	1.98127e+09	2.01587e+09	2.20573e+09	1.72013e+09	1.78797e+09		1.41199e+08	2.02969e+08	1.82454e+08	3.05824e+08	4.48892e+07	1.48155e+08
Tubulin beta-5 chain	Tubb5	P99024	cytoplasm, cytoskeleton	constituent of microtubules	24	29	28.6667	30.3333	29.3333	29		2.318e+08	490900000	485330000	5.49443e+08	4.95723e+08	3.94017e+08		3.23225e+07	4.08076e+07	1.24326e+08	6.3605e+07	7.86038e+07	3.32517e+07
Tubulin beta-4B chain	Tubb4b	P68372	cytoplasm, cytoskeleton	constituent of microtubules	23	29.3333	28.3333	29.3333	29	27.6667		7.85187e+08	1967800000	1.97783e+09	2186700000	1.85603e+09	1.73607e+09		9.52713e+07	1.56634e+08	4.4532e+08	2.21226e+08	9.22052e+07	2.72151e+08
Tubulin beta-2A chain;Tubulin beta-2B chain	Tubb2a;Tubb2b	Q7TMM9	cytoplasm, cytoskeleton	constituent of microtubules	17.6667	27	24.6667	26	24.3333	25		38681000	6.04183e+07	60480000	64902000	58962000	4.87437e+07		7.61423e+06	4.87139e+06	1.5037e+07	7.50259e+06	1.17278e+07	7.26016e+06
Tubulin alpha-4A chain	Tuba4a	P68368	cytoplasm, cytoskeleton	constituent of microtubules	21.3333	22.6667	22.3333	23	22.6667	22.3333		1.57745e+08	30705000	3.47903e+07	3.29403e+07	2.97597e+07	3.34187e+07		3.78244e+07	1.00526e+07	9.53826e+06	7.76362e+06	4.75679e+06	2.0445e+06
Tubulin beta-4A chain	Tubb4a	Q9D6F9	cytoplasm, cytoskeleton	constituent of microtubules	18	21.3333	22	23	22.3333	20.6667		6415000	0	8.59033e+06	0	0	0		0	0	1.48789e+07	0	0	0
Tubulin beta-6 chain	Tubb6	Q922F4	cytoplasm, cytoskeleton	constituent of microtubules	10.3333	15.3333	14.6667	15	13.6667	15.3333		2.67913e+07	46407000	44796000	5.80543e+07	43004000	34820000		5.14714e+06	3.53313e+06	1.44234e+07	1.33573e+07	6.25987e+06	9.6963e+06
Tubulin beta-3 chain	Tubb3	Q9ERD7	cytoplasm, cytoskeleton	constituent of microtubules	10	12	11.3333	11.6667	11	11.3333		2.70077e+06	0	0	0	0	0		0	0	0	0	0	0
Tubulin beta-1 chain	Tubb1	A2AQ07	cytoplasm, cytoskeleton	constituent of microtubules	8.66667	9	8	9	8	8.66667		337532000	8.34623e+07	7.22977e+07	94297000	92030000	6.85677e+07		6.31913e+07	5.94859e+06	1.64505e+07	1.18798e+07	8.94446e+06	1.5796e+07
Actin, cytoplasmic 1;Actin, cytoplasmic 1, N-terminally processed	Actb;Actg1	P60710	cytoplasm, cytoskeleton	actin cytoskeletion organization	22.6667	23.3333	23.6667	23.6667	23	22.3333		2.05793e+09	1.88113e+09	1734200000	1785300000	1.96423e+09	1720900000		4.62754e+08	1.10802e+08	1.5325e+08	9.54293e+07	1.54923e+08	1.24207e+08
Actin, cytoplasmic 2;Actin, cytoplasmic 2, N-terminally processed	Actg1	P63260	cytoplasm, cytoskeleton	actin cytoskeletion organization	22.6667	23.3333	23.6667	23.6667	23	22.3333		8836000	0	4.24667e+06	0	0	0		0	0	7.35544e+06	0	0	0
Actin, alpha skeletal muscle;Actin, alpha cardiac muscle 1;Actin, gamma-enteric smooth muscle;Actin, aortic smooth muscle	Acta1;Actc1;Actg2;Acta2	P68134	cytoplasm, cytoskeleton	actin cytoskeletion organization	13.6667	14	14.3333	14.6667	14.6667	14		2.37227e+08	268480000	2.20007e+08	2.28023e+08	2.62623e+08	218500000		6.10656e+07	3.42917e+07	9.02639e+07	5.21055e+07	8.9148e+07	2.85616e+07
Actin-related protein 3	Actr3	Q99JY9	cytoplasm, cytoskeleton	actin cytoskeletion organization	3	7	6.33333	6	7	6		1.73787e+07	1.81877e+07	1.54877e+07	2.11247e+07	1.58203e+07	18752000		8.39496e+06	2.96051e+06	1.76922e+06	4.62074e+06	803761	1.24246e+06
Actin-related protein 2	Actr2	P61161	cytoplasm, cytoskeleton	actin cytoskeletion organization	4.33333	6.66667	5.66667	6	4.66667	6.33333		9.25113e+06	15981000	1.95933e+07	16546000	14481000	1.75457e+07		1.09855e+06	2.33952e+06	3.50706e+06	3.33982e+06	2.84094e+06	2.76694e+06
Alpha-actinin-1;Alpha-actinin-4	Actn1;Actn4	Q7TPR4	cytoplasm, cytoskeleton	actin cytoskeletion organization	3.33333	4	3.66667	4	4	3.33333		8896400	1.03153e+07	5.70077e+06	6997800	1.61464e+07	1.42287e+07		625616	1.38849e+06	1.93953e+06	1.97972e+06	6.22719e+06	1.95033e+06
Actin-like protein 6A	Actl6a	Q9Z2N8	nucleus	chromatin regulator	2.66667	4	3.33333	4	4	4		1.08216e+07	2.01527e+07	1.61567e+07	1.71703e+07	1.75753e+07	1.18653e+07		1.39777e+06	3.68817e+06	4.76533e+06	1.5882e+06	721560	2.81559e+06
Actin-related protein 2/3 complex subunit 4	Arpc4	P59999	cytoplasm, cytoskeleton	actin cytoskeletion organization	2	4	3.33333	4	3	3.33333		2703100	7.42603e+06	6514500	9.90197e+06	7.01943e+06	4.88417e+06		4.68191e+06	306258	5.82291e+06	603737	576661	4.2331e+06
Actin-related protein 2/3 complex subunit 1B	Arpc1b	Q9WV32	cytoplasm, cytoskeleton	actin cytoskeletion organization	2	4	3.33333	3	2	3		5.89677e+06	12362500	1.00758e+07	8080300	5358100	9.70203e+06		7.7361e+06	3.88197e+06	6.48428e+06	2.78071e+06	4.74736e+06	5.00966e+06
Actin-related protein 2/3 complex subunit 3	Arpc3	Q9JM76	cytoplasm, cytoskeleton	actin cytoskeletion organization	1.66667	2.66667	2.33333	2.33333	2.66667	2.66667		3.59233e+06	6.86267e+06	3.63403e+06	7.63517e+06	5561300	6436500		3.12124e+06	1.0668e+06	3.1609e+06	1.24979e+06	570401	1.42111e+06
Beta-actin-like protein 2	Actbl2	Q8BFZ3	cytoplasm, cytoskeleton	actin cytoskeletion organization	5.33333	5.66667	5.66667	5.66667	5	5.33333		3609000	0	43160000	0	0	0		0	0	7.47553e+07	0	0	0
F-actin-capping protein subunit alpha-1	Capza1	P47753	cytoplasm; cytoskeletion	actin cytoskeletion organization	4.33333	7	5.66667	7	4.66667	4.66667		9.28333e+06	1.86307e+07	2.21843e+07	2.26913e+07	1.52803e+07	22215000		1.92731e+06	1.62632e+06	4.57193e+06	2.02294e+06	3.04048e+06	2.80064e+06
F-actin-capping protein subunit alpha-2	Capza2	P47754	cytoplasm; cytoskeletion	actin cytoskeletion organization	2.66667	3	3	3	3	3		2.48823e+06	9.70613e+06	10855500	12272000	8581900	1.14527e+07		3.85872e+06	1.88197e+06	2.42429e+06	879354	1.5674e+06	651154
Filamin-A	Flna	Q8BTM8	cytoplasm; cytoskeletion	links actin filaments to membrane glycoproteins	26.6667	39	39	38.6667	35.3333	36.3333		91366000	1.34713e+08	147220000	1.32813e+08	1.42523e+08	1.80017e+08		1.4131e+07	5.02789e+06	8.44408e+06	9.32666e+06	2.25255e+07	1.97042e+07
Filamin-B	Flnb	Q80X90	cytoplasm	actin binding	6.66667	16	15.3333	16	14	15.3333		1.66957e+07	2.75783e+07	3.60703e+07	2.95383e+07	2.98103e+07	3.68013e+07		2.85591e+06	8.67387e+06	5.23361e+06	1.84068e+06	2.11912e+06	6.59662e+06
Filamin-C	Flnc	Q8VHX6	cytoplasm; membrane	actin binding	2.33333	2.66667	2.33333	2	2	2.33333		4.07433e+07	0	2258700	0	0	0		0	0	3.91218e+06	0	0	0
Vimentin	Vim	P20152	cytoplasm	intermediate filament	35.3333	40.6667	40	40.6667	38	38		5.03613e+08	603470000	494460000	6.32423e+08	589560000	4.99543e+08		1.78773e+08	4.64238e+07	4.59188e+07	1.91843e+07	7.15791e+07	5.88094e+07
Cytoplasmic dynein 1 heavy chain 1	Dync1h1	Q9JHU4	cytoplasm; cytoskeletion	motor protein; retrograde transport	66	119.333	104.667	115	105	104.333		2.16963e+08	4.52193e+08	4.64073e+08	5.21063e+08	439240000	3.39983e+08		1.09531e+07	1.99625e+07	1.03187e+08	1.69023e+07	3.20182e+07	3.68098e+07
Cytoplasmic dynein 1 light intermediate chain 1	Dync1li1	Q8R1Q8	cytoplasm; cytoskeletion	motor protein; retrograde transport	3.33333	6.33333	6.33333	6.33333	6	5.66667		2.91447e+07	14782000	19623000	21995000	1.28233e+07	1.06972e+07		305703	6.73297e+06	4.06858e+06	2.89067e+06	1.58653e+06	1.67711e+06
Dynein light chain 1, cytoplasmic;Dynein light chain 2, cytoplasmic	Dynll1;Dynll2	P63168	cytoplasm; cytoskeletion	motor protein; retrograde transport	2.33333	3	2.66667	2.66667	2.66667	2.33333		1.22428e+07	1.16439e+07	1.00476e+07	9351200	8.56237e+06	7.04343e+06		1.53937e+06	3.18773e+06	7.81805e+06	4.67881e+06	4.66984e+06	7.17493e+06
Myosin-9	Myh9	Q8VDD5	cytoplasm; cytoskeletion	cytoskeletion organization	84.3333	102.667	97.6667	105.667	91.6667	94.6667		637840000	7.24827e+08	9.76207e+08	1.07997e+09	739850000	8.16577e+08		5.28865e+07	4.70191e+07	1.72106e+07	4.85111e+07	4.20808e+07	5.82859e+07
Myosin-14	Myh14	Q6URW6	cytoplasm; cytoskeletion	cell shape	3.66667	4.66667	4.66667	5	3.66667	4		0	0	3.27083e+06	0	0	0		0	0	5.66525e+06	0	0	0
Plectin	Plec	Q9QXS1	cytoplasm; cytoskeletion	links intermediate filaments with microtubules	26.6667	50.3333	48	48	43.6667	40		4.44577e+08	1.08274e+08	107315000	1.16256e+08	91775000	8.38363e+07		1.02649e+07	2.04167e+07	1.50022e+07	1.61991e+07	1.16754e+07	7.94706e+06
Moesin	Msn	P26041	cell membrane	connects cytoskeletion to the plasma membrane	8.33333	9	7.33333	8	7	8.66667		167535000	22731000	18476000	1.65853e+07	2.15657e+07	19084000		1.83398e+07	2.1558e+06	6.32208e+06	1.17895e+06	6.15668e+06	5.66621e+06
Cofilin-1	Cfl1	P18760	nucleus matrix. Cytoplasm; cytoskeletion	actin binding	6.66667	7	7.33333	7.66667	6.33333	8		1.37386e+08	9.49867e+07	1.39327e+08	126040000	82894000	100390000		2.40082e+07	1.37294e+07	3.818e+07	2.0061e+07	1.53954e+07	8.79078e+06
Gelsolin	Gsn	P13020	cytoplasm; cytoskeletion; secreted	Ca-regulated actin binding protein	3.66667	4.66667	4	4	3.66667	5		1.47903e+07	8.53393e+06	3.90807e+06	3.22793e+06	1.90007e+07	2.18733e+07		3.82684e+06	1.27576e+06	608320	387516	6.52243e+06	4.71614e+06
WD repeat-containing protein 1	Wdr1	O88342	cytoplasm; cytoskeletion	disassembly of actin filaments	10.3333	20	19.6667	21	16.3333	17.6667		7.28817e+07	1.11087e+08	1.35447e+08	1.23413e+08	93772000	1.22363e+08		1.67009e+07	7.65031e+06	2.43549e+07	1.3832e+06	1.25745e+07	1.9753e+07
Dihydropyrimidinase-related protein 2	Dpysl2	O08553	cytoplasm	differentiation	9.33333	15	15	15.6667	14.3333	16		2.66197e+07	5.65073e+07	51524000	5.34153e+07	5.11683e+07	5.59363e+07		896474	2.86111e+06	5.4853e+06	3.42626e+06	7.0238e+06	2.96527e+06
Septin-2	Sept2	P42208	cytoplasm; cytoskeletion	actin cytoskeletion organization	7.33333	14	14.6667	13	12.3333	11.6667		2.22937e+07	6.74173e+07	6.96987e+07	7.71787e+07	6.29437e+07	6.87397e+07		2.80407e+06	1.60734e+07	4.05724e+06	2.38419e+07	5.39508e+06	9.83047e+06
Septin-9	Sept9	Q80UG5	cytoplasm; cytoskeletion	actin cytoskeletion organization	3	9.33333	8.66667	8.66667	8.33333	8		7.25827e+06	1.91417e+07	19456000	1.67217e+07	1.73113e+07	1.99777e+07		3.89814e+06	3.23687e+06	7.45713e+06	5.12318e+06	2.42789e+06	5.85646e+06
Septin-7	Sept7	O55131	cytoplasm; cytoskeletion	actin cytoskeletion organization	5.66667	8.66667	8	8.33333	7.66667	7.66667		26033000	3.55387e+07	38958000	4.37447e+07	3.48103e+07	42402000		7.57114e+06	993715	3.77962e+06	7.75377e+06	3.45311e+06	8.46201e+06
Septin-11	Sept-11	Q8C1B7	cytoplasm; cytoskeletion	actin cytoskeletion organization	3.33333	4	4.66667	4.66667	4.66667	4.33333		6.50513e+06	1.67677e+07	1.73483e+07	1.26963e+07	1.36321e+07	1.67867e+07		2.0368e+06	2.22129e+06	4.69021e+06	1.97024e+06	4.24736e+06	2.85515e+06
Fascin	Fscn1	Q61553	cytoplasm; cytoskeletion	actin cytoskeletion organization	5.66667	15.6667	14	15	14.3333	12.3333		1.72713e+07	6.23643e+07	6.72413e+07	68898000	57153000	48786000		2.48972e+06	6.44225e+06	4.07297e+06	1.1661e+07	1.16939e+07	8.71996e+06
Adenylyl cyclase-associated protein 1	Cap1	P40124	cell membrane	regulates filaments dynamics	3.66667	10.6667	10	11.3333	9.66667	10.3333		2.04347e+07	33465000	4.83923e+07	4.80397e+07	27387000	39281000		230632	3.17595e+06	1.0021e+07	6.15513e+06	3.73361e+06	5.96563e+06
Alpha-centractin	Actr1a	P61164	cytoplasm; cytoskeletion	involved in microtubule based vesicle motility	6.66667	12.3333	12.3333	12.3333	11.6667	11		3.84457e+07	72005000	8.55707e+07	93358000	71608000	62452000		8.74982e+06	1.03108e+07	2.22739e+07	1.59493e+07	4.54389e+06	1.56725e+07
Beta-centractin	Actr1b	Q8R5C5	cytoplasm; cytoskeletion	involved in microtubule based vesicle motility	5.33333	10.3333	10	10.6667	10	9		2967000	13674000	14515000	1.63777e+07	1.14683e+07	8.11903e+06		5.13899e+06	892968	5.69e+06	2.77793e+06	1.19867e+06	1.44066e+06
Profilin-1	Pfn1	P62962	cytoplasm; cytoskeletion	Binds to actin and affects the structure of the cytoskeleton.	8	10.6667	9.33333	10.3333	10.3333	10.3333		54994000	1.40733e+08	2.08987e+08	1.98013e+08	147680000	1.51703e+08		2.44229e+07	2.05301e+07	1.68598e+07	3.10558e+07	1.37484e+07	1.82211e+07
Myosin light polypeptide 6	Myl6	Q60605	extracellular vesicular exosome	motor protein	6.66667	7.33333	7.66667	7.66667	7.33333	7		33792000	55991000	7.30223e+07	7.20163e+07	5.70137e+07	57999000		6.15975e+06	3.33727e+06	1.79334e+07	1.04249e+07	1.42343e+07	1.34937e+07
Calmodulin	Calm1	P62204	cytoplasm; cytoskeletion	Ca ion binding	2.33333	3	2.33333	3.33333	2	2.66667		9379000	1.56887e+07	1.04567e+07	1.37953e+07	1.39637e+07	19528000		1.50251e+07	2.70096e+06	9.33567e+06	1.49916e+06	1.21e+07	1.78151e+06
Coronin-1B;Coronin	Coro1b	Q9WUM3	cytoplasm; cytoskeletion	actin filament binding	2	5.33333	5	5	6	5		1.45533e+07	2.24573e+07	2.31397e+07	3.12287e+07	1.85367e+07	1.64277e+07		7.84944e+06	2.76227e+06	7.73626e+06	3.64979e+06	3.91391e+06	140472
Platelet-activating factor acetylhydrolase IB subunit alpha	Pafah1b1	P63005	cytoplasm; cytoskeletion	microtubule binding	2	5.33333	5	5.66667	3.66667	4		1.45533e+07	2.24573e+07	2.31397e+07	3.12287e+07	1.85367e+07	1.64277e+07		7.84944e+06	2.76227e+06	7.73626e+06	3.64979e+06	3.91391e+06	140472
Translationally-controlled tumor protein	Tpt1	P63028	cytoplasm	Involved in calcium binding and microtubule stabilization	3.33333	4.33333	4.66667	4.66667	4.33333	4.66667		11089800	26860000	2.94577e+07	33823000	26246000	31410000		1.03478e+06	5.30884e+06	8.61196e+06	3.35694e+06	5.29009e+06	3.97101e+06
Microtubule-associated protein RP/EB family member 2	Mapre2	Q8R001	cytoplasm	microtubule polymerization	3.33333	4	3.33333	3.66667	3.33333	3.66667		4593400	5.42977e+06	4.94483e+06	6.44067e+06	5.50173e+06	5629600		4.29822e+06	1.33639e+06	1.19712e+06	2.12442e+06	778897	338058
Destrin	Dstn	Q9R0P5	cytoplasm; cytoskeletion	actin binding protein	3.66667	4.33333	3.66667	4.33333	4.66667	3.66667		1.24367e+07	2.09807e+07	39379000	3.07417e+07	1.74027e+07	18379000		1.00628e+07	5.51329e+06	1.50559e+07	3.96532e+06	537485	2.70159e+06
Unconventional myosin-Ic	Myo1c	Q9WTI7	cytoplasm; cell membrane	actin binding; calmodulin binding	3	4.33333	3	3.66667	3.33333	3.33333		1.00483e+07	6688700	4138100	9388600	4.21503e+06	2.79917e+06		4.73114e+06	2.37345e+06	3.61584e+06	3.43589e+06	874131	622052
Kinesin-1 heavy chain	Kif5b	Q61768	cytoplasm; cytoskeletion	motor protein	2	3	3	3.66667	3.66667	3		1.33653e+06	3408400	2.92653e+06	4562600	3812600	3.78183e+06		2.31494e+06	191845	2.5671e+06	1.3979e+06	215451	319639
MVB proteins
Programmed cell death 6-interacting protein	Pdcd6ip(Alix)	Q9WU78	cytoplasm; cytosol	protein of multivesicular body; involved in concentration and sorting of cargo	28	29	27.6667	27.6667	27.3333	27.3333		816135000	2.38733e+08	2.02087e+08	1.34043e+08	2.46923e+08	157830000		3.07152e+07	3.27398e+07	1.46524e+07	8.60261e+06	1.76524e+07	5.26501e+06
Tumor susceptibility gene 101 protein	Tsg101	Q61187	cytoplasm; membrane	Component of the ESCRT-I complex	3	3	2.66667	2.33333	3	2.66667		19542500	3.34173e+06	3004200	2.49173e+06	3481400	3.21557e+06		1.70345e+07	296452	279126	270862	380313	256659
Vacuolar protein sorting-associated protein 35	Vps35	Q9EQH3	cytoplasm; membrane	vacuolar protein processing	7.33333	24.3333	21.6667	23.6667	22	20.3333		22397000	7.65777e+07	80773000	9.09357e+07	52108000	6.97033e+07		4.86133e+06	8.43245e+06	1.19452e+07	1.24162e+07	9.51088e+06	7.22672e+06
Vacuolar protein sorting-associated protein 26A	Vps26a	P40336	cytoplasm; endosome membrane	vacuolar protein processing	2	3	2.33333	3	2.66667	3		3.75897e+06	4.53747e+06	4.73143e+06	5.71343e+06	4.27647e+06	4.29437e+06		1.47813e+06	175494	1.10466e+06	1.21349e+06	267113	571447
Vacuolar protein sorting-associated protein 4B;Vacuolar protein sorting-associated protein 4A	Vps4b;Vps4a	P46467	peripheral membrane	Involved in late steps of the endosomal multivesicular bodies (MVB) pathway	3.66667	3.66667	3	3	3.33333	2.33333		13017000	7743100	5601600	7.41427e+06	7.20337e+06	3.57883e+06		1.62542e+06	2.34984e+06	4.85289e+06	749308	1.65593e+06	3.16955e+06
Signal transduction
Syntenin-1	Sdcbp	O08992	membrane	role in vesicular trafficing	10	9.33333	8.66667	8.66667	8.33333	9		7.24513e+08	2.13543e+08	138260000	72436000	2.11163e+08	139130000		6.65821e+07	2.27445e+07	1.5131e+07	1.18513e+07	4.19675e+07	2.38171e+07
Guanine nucleotide-binding protein subunit beta-2-like 1	Gnb2l1	P68040	cell membrane	intracellular signal transduction	16.3333	25	23	24.6667	22.6667	23.3333		1.59987e+08	4.97543e+08	498760000	4.85963e+08	413600000	3.95593e+08		1.47363e+07	3.5774e+07	8.42773e+07	2.94222e+07	7.69146e+07	6.23604e+07
Major vault protein	Mvp	Q9EQK5	cytoplasm. Nucleus	Required for normal vault structure	20.3333	28.6667	25.6667	29.3333	20	20		8.28217e+07	95442000	120410000	1.49657e+08	6.44147e+07	60023000		7.55164e+06	1.14376e+07	1.21607e+07	1.97542e+07	2.51273e+06	6.69753e+06
14-3-3 protein theta	Ywhaq	P68254	cytoplasm	regulation of signaling pathways	9.33333	12	12.3333	12.3333	10.6667	11.6667		28775000	67310000	5.82383e+07	6.03013e+07	51066000	6.40417e+07		962773	6.63992e+06	9.34242e+06	8.73547e+06	7.53679e+06	3.54193e+06
14-3-3 protein zeta/delta	Ywhaz	P63101	cytoplasm	regulation of signaling pathways	8.66667	10.6667	10.6667	11	10	10		30127000	2.51373e+07	2.35347e+07	2.27447e+07	2.31603e+07	25226000		5.80311e+06	3.10739e+06	2.24961e+06	2.02361e+06	1.64715e+06	4.53395e+06
14-3-3 protein eta	Ywhah	P68510	cytoplasm	regulation of signaling pathways	8	9.66667	9.33333	9.66667	8.33333	8.33333		1.35172e+07	3.55347e+07	29423000	3.32107e+07	3.61903e+07	36096000		948501	3.5726e+06	5.22251e+06	7.75618e+06	8.8373e+06	7.8546e+06
14-3-3 protein beta/alpha;14-3-3 protein beta/alpha, N-terminally processed	Ywhab	Q9CQV8	cytoplasm	regulation of signaling pathways	6.33333	9.33333	9.66667	10	9.33333	9.33333		2.09085e+07	48319000	51845000	4.68277e+07	35745000	4.63723e+07		4.43088e+06	3.77402e+06	3.1758e+06	1.00711e+07	4.27092e+06	1.11889e+07
14-3-3 protein epsilon	Ywhae	P62259	cytoplasm	regulation of signaling pathways	5.33333	5.66667	5	5.66667	5.33333	5.66667		9727700	6.54417e+06	5474700	4.25057e+06	5.97713e+06	5.87567e+06		942579	2.4645e+06	2.66597e+06	1.05504e+06	604787	832802
Transforming protein RhoA;Rho-related GTP-binding protein RhoC	Rhoa;Rhoc	Q9QUI0	cell membrane; lipid anchor	regulation of signaling pathways	5.66667	6	6	6	6	6		39856300	3.57467e+07	38573000	3.79067e+07	35076000	3.38027e+07		9.13115e+06	4.22408e+06	1.1137e+07	6.97675e+06	3.01057e+06	398283
Ran GTPase-activating protein 1	Rangap1	P46061	cytoplasm; nucleus membrane	GTPase activator	2.66667	4.66667	3.33333	4	3.33333	4		10714900	6.21227e+06	7.88783e+06	7.60733e+06	5208000	5.10207e+06		602219	435966	1.41425e+06	3.15805e+06	173812	349998
Metabolic enzymes
Glycolysis; carbohydrate metabolism
Alpha-enolase;Enolase	Eno1	P17182	cytoplasm; membrane	carbohydrate degradation	21.3333	29.6667	29	30	29.3333	28		241830000	1.20833e+09	1.42753e+09	1.39697e+09	1.17733e+09	1.12933e+09		1.55652e+07	8.6609e+07	4.52511e+07	9.45503e+07	1.18304e+08	4.39806e+07
Beta-enolase;Enolase	Eno3	P21550	cytoplasm	carbohydrate degradation	2.33333	5.66667	5.33333	5	5.33333	5.33333		4.91733e+07	1.08383e+06	2.64227e+06	1309900	0	0		0	1.87725e+06	2.32425e+06	2.26881e+06	0	0
Phosphoglycerate kinase 1	Pgk1	P09411	cytoplasm	carbohydrate degradation	19	27.3333	28.6667	27.6667	25	26		5.82733e+08	8.85487e+08	1145500000	1.06913e+09	914830000	8.72763e+08		2.28667e+07	3.82585e+07	1.33293e+08	1.04863e+08	9.71301e+07	1.0288e+08
Pyruvate kinase isozymes M1/M2	Pkm	P52480	cytoplasm; nucleus	carbohydrate degradation	38.3333	44	44.3333	44.6667	42	43		6.23827e+08	2.03573e+09	2.31333e+09	2106800000	1.84613e+09	1.81567e+09		1.14841e+08	1.30768e+07	1.31654e+08	1.67379e+08	1.84014e+08	1.36917e+07
L-lactate dehydrogenase A chain;L-lactate dehydrogenase	Ldha	P06151	cytoplasm	fermentation	14	15.3333	14.3333	15	15	15.3333		1.10777e+08	1.06667e+08	6.70773e+07	74396000	1.37643e+08	1.52257e+08		6.11157e+06	7.97077e+06	1.30359e+07	1.22238e+06	1.74983e+07	5.91537e+06
L-lactate dehydrogenase;L-lactate dehydrogenase B chain	Ldhb	P16125	cytoplasm	fermentation	2	3	2.66667	2.66667	3	2.66667		2.15247e+06	0	172447	0	0	0		0	0	298686	0	0	0
Glyceraldehyde-3-phosphate dehydrogenase	Gapdh	P16858	cytoplasm; nucleus	carbohydrate degradation	17.3333	22.3333	22	23.3333	22	20.6667		845983000	1.64123e+09	1459400000	1.60367e+09	1.39063e+09	1.44107e+09		7.0358e+07	1.12051e+08	2.48129e+08	1.19257e+08	1.85742e+08	4.52107e+07
Phosphoglycerate mutase 1	Pgam1	Q9DBJ1		glycolysis	10.3333	15.3333	15.3333	15	14	13		1.0531e+08	2.05097e+08	1.98853e+08	195650000	1.61243e+08	1.90103e+08		9.85397e+06	2.11775e+07	4.36194e+07	2.925e+07	2.73968e+07	4.3334e+07
Phosphoglucomutase-1	Pgm1;Pgm2	Q9D0F9	cytoplasm	glycolysis	9	13.6667	14.3333	14.6667	12.6667	12.6667		4.82183e+07	6.14163e+07	64149000	74534000	61741000	64717000		1.6717e+07	1.07958e+07	2.05293e+07	3.45044e+06	8.96395e+06	6.92481e+06
Fructose-bisphosphate aldolase A;Fructose-bisphosphate aldolase	Aldoa;Aldoart1	P05064	cytoplasm	carbohydrate degradation	12.6667	15	14.3333	14.6667	15	14.3333		88209000	1.21397e+08	1.06931e+08	124270000	166360000	1.90313e+08		5.56919e+06	9.96603e+06	1.37212e+07	1.59279e+07	2.25618e+07	1.33996e+07
6-phosphofructokinase, liver type	Pfkl	P12382	cytoplasm	carbohydrate degradation	8.33333	10.6667	9	9.66667	9.66667	10		26138000	28679000	2.44843e+07	27429000	3.07933e+07	2.72123e+07		5.03573e+06	1.83961e+06	1.21123e+07	5.65848e+06	3.83856e+06	6.53846e+06
6-phosphofructokinase type C;6-phosphofructokinase	Pfkp	Q9WUA3	cytoplasm	carbohydrate degradation	5.33333	6	5.66667	6	5.66667	5		4.08774e+07	7.30813e+06	7808700	8444000	8.23817e+06	5502800		2.59184e+06	567462	1.2754e+06	178497	544391	4.83238e+06
Glucose-6-phosphate 1-dehydrogenase X;Glucose-6-phosphate 1-dehydrogenase	G6pdx	Q00612		carbohydrate degradation	2.66667	12	11	13	9.33333	10.3333		1.33707e+07	4.82953e+07	5.05757e+07	60768000	3.86393e+07	39881000		442123	9.26587e+06	1.56356e+07	6.27948e+06	6.17146e+06	2.35819e+06
Triosephosphate isomerase	Tpi1	P17751	extracellular vesicular exosome	carbohydrate biosynthesis	7	10.6667	11	10	10.3333	9.66667		3.72856e+08	53542000	6.49447e+07	6.43813e+07	4.86817e+07	71108000		1.18828e+06	7.02196e+06	5.263e+06	5.65659e+06	7.91442e+06	1.89603e+07
Citrate synthase, mitochondrial	Cs	Q9CZU6	mitochondrian matrix	carbohydrate metabolism	4.66667	11	10	10.3333	10	9		12620100	5.87407e+07	5.45023e+07	61475000	4.43697e+07	4.08197e+07		1.3997e+06	6.74421e+06	8.91599e+06	4.75932e+06	4.12541e+06	1.24231e+06
6-phosphogluconate dehydrogenase, decarboxylating	Pgd	Q9DCD0	cytoplasm	carbohydrate degradation	4.33333	10.6667	10.3333	12	8.33333	8.66667		48584000	5.75493e+07	5.69857e+07	6.99057e+07	4.20857e+07	37010000		4.59058e+06	1.01525e+07	1.11578e+07	8.014e+06	1.57477e+07	5.07042e+06
Galactokinase	Galk1	Q9R0N0	cytoplasm	carbohydrate metabolism	3.33333	7	5.66667	6	7	6.33333		9798300	25762000	26769000	2.81133e+07	2.22947e+07	22749000		553250	5.58556e+06	3.21785e+06	2.63236e+06	4.77481e+06	6.90655e+06
Glucose-6-phosphate isomerase	Gpi	P06745	cytoplasm	carbohydrate degradation	3.66667	4.66667	4.66667	5	5.33333	4.66667		1.62677e+07	13720000	10839000	11210200	1.82037e+07	1.64013e+07		2.84472e+06	1.28767e+06	716280	2.45166e+06	1.04747e+06	550938
Nucleotide and amino acid metabolism
Cad-protein	Cad	B2RQC6	cytoplasm	pyrimidine metabolism	23.6667	41	40	41	36.3333	36.3333		1.01913e+08	1.52287e+08	1.67887e+08	205540000	1.48707e+08	111590000		9.03215e+06	1.74748e+07	2.97298e+07	3.18475e+07	2.02698e+07	1.70523e+07
Asparagine synthetase [glutamine-hydrolyzing]	Asns	Q61024		amino acid biosynthesis	16.6667	26.6667	26.3333	28	26.3333	26		1.45579e+08	228580000	228120000	2.54373e+08	1.81867e+08	1.71707e+08		1.0976e+07	3.28153e+07	4.28318e+07	3.43208e+07	1.22995e+07	2.15065e+07
Bifunctional purine biosynthesis protein PURH;Phosphoribosylaminoimidazolecarboxamide formyltransferase;IMP cyclohydrolase	Atic	Q9CWJ9	extracellular vesicular exosome; membrane	purine metabolism	12	23.6667	23.6667	24	21.3333	22.6667		5.64673e+07	161760000	181440000	175430000	1.42103e+08	1.50353e+08		4.32861e+06	1.47689e+07	7.96625e+06	1.27278e+07	2.17231e+06	1.13025e+07
Argininosuccinate synthase	Ass1	P16460	mitochondrian	amino acid biosynthesis	17.3333	21.3333	23	23.3333	22	21		1.17836e+08	241150000	2.70227e+08	2.82687e+08	2.41283e+08	1.95233e+08		6.20636e+06	1.27626e+07	1.84001e+07	4.11149e+07	1.71043e+07	2.02189e+07
Phosphoserine aminotransferase	Psat1	Q99K85	extracellular vesicular exosome	amino acid biosynthesis	12.6667	19	19.3333	19.6667	17.6667	19		4.10763e+07	198040000	215890000	2.47033e+08	1.3286e+08	2.03893e+08		9.11776e+06	8.9447e+06	2.75776e+07	1.41905e+07	3.93126e+07	1.42075e+07
Adenosylhomocysteinase	Ahcy	O43865	endoplasmatic reticulum	amino acid biosynthesis	13	20.3333	19.3333	20	18.3333	18.6667		80096000	1.39783e+08	1.35607e+08	1.39253e+08	1.36027e+08	1.32987e+08		2.48097e+07	7.16297e+06	2.15264e+07	2.97708e+07	1.44318e+07	2.68895e+07
C-1-tetrahydrofolate synthase, cytoplasmic;Methylenetetrahydrofolate dehydrogenase;Methenyltetrahydrofolate cyclohydrolase;Formyltetrahydrofolate synthetase	Mthfd1	Q922D8	cytoplasm	one carbon metabolism	10	17.6667	18	18	18	15.6667		23445000	6.67037e+07	8.20967e+07	8.31263e+07	6.44577e+07	60405000		1.89869e+06	3.01191e+06	6.18241e+06	1.12959e+07	2.24957e+06	3.36452e+06
Trifunctional purine biosynthetic protein adenosine-3;Phosphoribosylamine--glycine ligase;Phosphoribosylformylglycinamidine cyclo-ligase;Phosphoribosylglycinamide formyltransferase	Gart	Q64737	cytoplasm	purine metabolism	7	17	16	17	14.3333	15.3333		1.99097e+07	59162000	6.95263e+07	76122000	57900000	4.87697e+07		790516	2.51891e+06	1.18271e+07	4.82205e+06	2.73016e+06	4.66626e+06
D-3-phosphoglycerate dehydrogenase	Phgdh	Q61753	endoplasmatic reticulum	amino acid biosynthesis	11	16.6667	15.6667	17.3333	16	14.3333		1.99097e+07	59162000	6.95263e+07	76122000	57900000	4.87697e+07		790516	2.51891e+06	1.18271e+07	4.82205e+06	2.73016e+06	4.66626e+06
GMP synthase [glutamine-hydrolyzing]	Gmps	Q3THK7	cytoplasm	purine metabolism	4.33333	14.6667	13.6667	14.3333	12	12		21519000	4.75283e+07	5.42573e+07	6.03087e+07	4.27813e+07	3.68593e+07		4.25564e+06	3.96455e+06	1.65842e+07	1.10239e+07	5.44126e+06	4.54082e+06
UDP-glucose 6-dehydrogenase	Ugdh	O70475	nucleus	nucleotide-sugar biosynthesis	9.33333	13.6667	13	14.3333	11.3333	11		28840000	52877000	59259000	6.70743e+07	4.35017e+07	4.98877e+07		2.9117e+06	4.50183e+06	1.23395e+07	5.60452e+06	2.20204e+06	6.59896e+06
S-methyl-5-thioadenosine phosphorylase	Mtap	Q9CQ65	cytoplasm	amino acid biosynthesis	7	10.6667	11.6667	11.3333	10.6667	9.66667		24794000	1.17953e+08	1.48177e+08	1.41143e+08	1.04349e+08	1.08233e+08		2.86261e+06	5.87885e+06	2.54521e+07	1.44572e+07	2.56896e+07	7.6377e+06
Xanthine dehydrogenase/oxidase;Xanthine dehydrogenase;Xanthine oxidase	Xdh	Q00519	cytoplasm	purine degradation	3	11.6667	10.6667	12	10.6667	9		9347000	27738000	3.66303e+07	4.02467e+07	2.69453e+07	2.44307e+07		8.19137e+06	8.71803e+06	3.83856e+06	6.87806e+06	2.02391e+06	4.63003e+06
UDP-N-acetylhexosamine pyrophosphorylase-like protein 1	Uap1l1	Q3TW96		nucleotidyltransferase	4.66667	11.6667	11.6667	12.6667	11	11.3333		1.41867e+07	7.09907e+07	7.72997e+07	8.94713e+07	73973000	67973000		9.22386e+06	1.10753e+07	8.12445e+06	1.81143e+07	1.39796e+07	7.34585e+06
Serine hydroxymethyltransferase;Serine hydroxymethyltransferase, cytosolic	Shmt1	P50431	cytoplasm	one carbon metabolism	2	10	8.66667	10.3333	8.33333	8.33333		1.41867e+07	7.09907e+07	7.72997e+07	8.94713e+07	73973000	67973000		9.22386e+06	1.10753e+07	8.12445e+06	1.81143e+07	1.39796e+07	7.34585e+06
Ribonucleoside-diphosphate reductase large subunit	Rrm1	P07742	cytoplasm	biosynthesis of deoxyribonucleotides	3	8.33333	7.66667	9.33333	6.66667	6		26812000	2.03777e+07	2.57877e+07	2.76313e+07	20674000	1.23971e+07		9.54546e+06	2.47956e+06	9.18086e+06	6.22344e+06	3.59803e+06	2.21576e+06
Adenine phosphoribosyltransferase	Aprt	P08030	cytoplasm	purine metabolism	4	7.33333	7	7.33333	6.33333	6.33333		19627900	8.19407e+07	7.00843e+07	8.75137e+07	5.50307e+07	6.05447e+07		3.275e+06	2.36786e+07	2.78499e+07	2.8938e+07	6.7595e+06	1.468e+07
Adenylosuccinate lyase	Adsl	P54822	cytoplasm	purine metabolism	3.66667	6	6	7	6.33333	6.66667		7.57417e+06	16976000	18543000	2.39673e+07	1.26745e+07	10892900		5.99358e+06	3.16565e+06	7.21327e+06	5.90333e+06	2.40458e+06	1.73699e+06
Spermidine synthase	Srm	Q64674		amine and polyamine biosynthesis	4.66667	7.66667	8	9.33333	9.33333	8		9.83947e+06	26612000	3.92647e+07	29180000	2.59853e+07	20714000		358698	5.99522e+06	1.2424e+07	3.42645e+06	1.04829e+07	2.3659e+06
CTP synthase 1	Ctps1	P70698	membrane	pyrimidine metabolism	4	7.33333	6.66667	7.33333	4.33333	4.33333		1.73733e+07	1.30367e+07	1.79073e+07	12185000	1.19217e+07	6.80203e+06		1.08856e+06	674823	1.34938e+06	1.63659e+06	657540	6.41776e+06
UDP-glucuronic acid decarboxylase 1	Uxs1	Q91XL3	Golgi apparatus	nucleotide-sugar biosynthesis	6	5.66667	5.66667	6	6.33333	5		2.963e+08	29644000	2.54227e+07	2.61173e+07	35732000	12893000		1.70858e+06	1.388e+06	7.03465e+06	1.30264e+06	1.28633e+07	978703
Uridine 5-monophosphate synthase;Orotate phosphoribosyltransferase;Orotidine 5-phosphate decarboxylase	Umps	P13439	cytoplasm	pyrimidine metabolism	3.66667	5	4.66667	5	4.66667	4.66667		7.51887e+06	2.05413e+07	2.12323e+07	29433000	14737000	18075000		319137	1.61668e+06	9.49271e+06	1.12389e+07	4.6865e+06	3.41005e+06
Nucleoside diphosphate kinase A	Nme1	P15532	cytoplasm	synthesis of nucleoside triphosphates	3.33333	5	3.66667	4.66667	3.66667	5		1.09745e+07	8.94487e+06	5.50557e+06	5.24007e+06	12895000	1.48047e+07		5.60402e+06	1.87383e+06	496234	1.32439e+06	2.66194e+06	3.51805e+06
Nucleoside diphosphate kinase;Nucleoside diphosphate kinase B	Nme2	Q01768	cytoplasm	synthesis of nucleoside triphosphates	3	4	3.33333	3.66667	3.33333	3.66667		0	698867	669000	0	1854600	0		0	1.21047e+06	1.15874e+06	0	3.21226e+06	0
Ribose-phosphate pyrophosphokinase 2	Prps2	Q9CS42	extracellular vesicular exosome	nucleotide synthesis	2.33333	4.66667	4.66667	4.66667	4.66667	4.33333		4.10133e+06	0	725433	0	0	0		0	0	1.25649e+06	0	0	0
Ribose-phosphate pyrophosphokinase 1;Ribose-phosphate pyrophosphokinase	Prps1;Prps1l3	Q9D7G0		nucleotide synthesis	2.66667	5	4.66667	4.66667	5.66667	4.33333		6.41405e+07	1.82973e+07	20658000	2.18823e+07	1.50577e+07	1.46087e+07		2.4505e+06	4.96138e+06	7.00967e+06	5.29952e+06	3.8773e+06	976779
Inosine-5-monophosphate dehydrogenase 2	Impdh2	P24547	cytoplasm	purine metabolism	2.66667	4	3.66667	4	3.66667	3.66667		2.83533e+06	6.30217e+06	6.61753e+06	6.58577e+06	5580500	6995000		508514	2.22821e+06	3.18212e+06	3.99577e+06	1.05572e+06	1.72753e+06
Multifunctional protein ADE2;Phosphoribosylaminoimidazole-succinocarboxamide synthase;Phosphoribosylaminoimidazole carboxylase	Paics	Q9DCL9	extracellular vesicular exosome	nucleotide synthesis	1.66667	3.33333	2.66667	2.66667	3	3.33333		4.70807e+06	7.52313e+06	7.15597e+06	9.09217e+06	7.31453e+06	5570500		4.22807e+06	2.80893e+06	2.35423e+06	1.84426e+06	410415	445960
ATP synthase subunit beta, mitochondrial	Atp5b	P56480	mitochondrian	ATP synthase	5.33333	11.6667	10.6667	11.3333	9	10.6667		28898000	39369000	3.67353e+07	5.11967e+07	39318000	3.28923e+07		973564	4.30846e+06	4.87251e+06	8.91729e+06	4.38023e+06	827310
Lipid metabolism
Fatty acid synthase	Fasn	P19096	cytoplasm	fatty acid biosynthesis	38	81.3333	77.3333	83.6667	74	74.6667		1.18567e+08	533100000	5.52403e+08	616600000	4.71813e+08	404090000		5.70915e+06	6.52458e+06	8.906e+07	5.24038e+07	2.76655e+07	1.08661e+07
ATP-citrate synthase	Acly	Q91V92	cytoplasm	lipid biosynthesis	18.3333	28.6667	27	28.3333	26	25.3333		64036000	1.53823e+08	1.48563e+08	167990000	142360000	132390000		5.73553e+06	1.77095e+07	2.91753e+07	1.32465e+07	8.02484e+06	1.35878e+07
Acetyl-CoA carboxylase 1;Biotin carboxylase	Acaca	Q5SWU9	cytoplasm	lipid biosynthesis	3.66667	18	17.3333	19.6667	15	14.3333		4.48424e+07	4.48573e+07	4.31077e+07	52121000	3.12213e+07	2.12133e+07		1.88633e+06	3.98064e+06	9.42062e+06	2.52885e+06	6.75459e+06	2.65071e+06
Lipoprotein lipase	Lpl	P11152	cell membrane	lipid degradation	13.3333	14	13	14	13.3333	12		2.69467e+08	2.00453e+08	1.88043e+08	200810000	2.27407e+08	1.24443e+08		6.51553e+06	1.4952e+07	1.17939e+07	2.37893e+07	1.63555e+07	6.31083e+06
Cytosolic acyl coenzyme A thioester hydrolase	Acot7	Q91V12	cytoplasm	lipid biosynthesis	2.33333	5.33333	5.66667	5.33333	4.66667	5.66667		6096600	3.08247e+07	2.73057e+07	3.28723e+07	3.34517e+07	24194000		425443	3.56571e+06	4.34316e+06	1.85788e+06	1.19148e+07	1.66969e+06
Prostaglandin E synthase 3	Ptges3	Q9R0Q7	cytoplasm	lipid metabolism	2.33333	3.66667	3.33333	3.33333	2	3.66667		2.98753e+07	1.71587e+07	1.91833e+07	1.55053e+07	1.01817e+07	19412000		1.44116e+07	1.78701e+06	6.1461e+06	3.61074e+06	8.87394e+06	872893
Histones; DNA replication
DNA replication licensing factor MCM2	Mcm2	P97310	Nucleus	DNA replication; component of the Mcm2-7 complex	6.66667	19	17	17.6667	17	15.3333		34337000	6.40677e+07	6.77817e+07	7.12297e+07	4.57603e+07	52973000		4.6605e+06	2.06609e+07	6.06585e+06	1.95197e+07	1.21743e+07	3.7152e+06
DNA replication licensing factor MCM4	Mcm4	P49717	Nucleus	DNA replication; component of the Mcm2-7 complex	6	14.6667	14	15	13.3333	13.6667		16487000	35746000	43003000	47931000	33476000	2.84593e+07		4.61483e+06	4.82213e+06	8.83533e+06	5.70385e+06	1.29095e+07	4.48355e+06
DNA replication licensing factor MCM7	Mcm7	Q61881	Nucleus	DNA replication; component of the Mcm2-7 complex	6	14.3333	14.6667	15.6667	13.3333	14.6667		19104000	4.96837e+07	5.93933e+07	6.00603e+07	2.80677e+07	3.26567e+07		2.01546e+06	3.32777e+06	5.28992e+06	1.76717e+06	3.89732e+06	2.53836e+06
DNA replication licensing factor MCM3	Mcm3	P25206	Nucleus	DNA replication; component of the Mcm2-7 complex	9.33333	11.3333	11.3333	11	11.3333	10.6667		2.67043e+07	4.01987e+07	6.41323e+07	6.22327e+07	3.75293e+07	46019000		9.35554e+06	1.13135e+07	1.63624e+07	1.77571e+07	6.73083e+06	7.21019e+06
DNA replication licensing factor MCM6	Mcm6	P97311	Nucleus	DNA replication; component of the Mcm2-7 complex	1.66667	12	11.3333	13	11.6667	10.3333		2.75503e+07	2.87857e+07	2.89273e+07	30692000	1.99367e+07	2.38603e+07		0	3.47019e+06	4.47262e+06	2.1749e+06	3.58207e+06	4.57814e+06
DNA replication licensing factor MCM5	Mcm5	P49718	Nucleus	DNA replication; component of the Mcm2-7 complex	7	10	9.33333	9.66667	7.66667	7.66667		3.47423e+07	2.91967e+07	3.32533e+07	34318000	2.19373e+07	2.32777e+07		1.77273e+06	3.62869e+06	5.21415e+06	3.0117e+06	7.09332e+06	4.91642e+06
Proliferating cell nuclear antigen	Pcna	P17918	nucleus	DNA replication	2.66667	8	7	8.33333	7	7.66667		9077100	49408000	6.26187e+07	6.51903e+07	38764000	3.75857e+07		4.01716e+06	1.87659e+06	4.175e+06	1.05142e+07	2.11353e+06	6.52963e+06
Histone H1.3	Hist1h1d		nucleus	histone	10.6667	12	10.3333	11	10	12.6667		1.97677e+08	61776000	3.69037e+07	13195200	4.64247e+07	4.38827e+08		4.4016e+07	1.68548e+07	7.88624e+06	3.30131e+06	3.43853e+06	4.94598e+07
Histone H1.2	Hist1h1c		nucleus	histone	9.66667	10.6667	9	9.33333	9.33333	11.3333		4.40967e+06	0	321797	0	0	0		0	0	557368	0	0	0
Histone H1.4	Hist1h1e		nucleus	histone	10.6667	12	10	10.6667	9.33333	11.6667		3.52002e+07	4.65093e+06	7011400	1677200	4.58457e+06	80352000		3.20058e+07	560258	1.91163e+06	258655	1.7876e+06	6.18791e+07
Histone H1.1	Hist1h1a		nucleus	histone	7.66667	6.66667	5.33333	6	4.66667	7.66667		3.30237e+07	7.24173e+06	5.84923e+06	2.16833e+06	8.53247e+06	123660000		3.94883e+06	1.40691e+06	5.06673e+06	150618	3.36771e+06	1.94931e+07
Histone H1.5	Hist1h1b		nucleus	histone	4.66667	5	5	4.33333	4.33333	5		4.79507e+07	1.39126e+07	11227100	2.46207e+06	1.32587e+07	7.59507e+07		1.50234e+07	4.78177e+06	3.56411e+06	976414	1.26325e+06	2.50505e+07
Histone H4	Hist1h4a		nucleus	histone	10.3333	10.6667	9	10	11	10.6667		3.10719e+08	2.28703e+08	8.48277e+07	6.30787e+07	2.32297e+08	1.13655e+09		7.91137e+07	3.65328e+07	4.00509e+07	1.8801e+06	3.30123e+07	1.27647e+08
Histone H2B type 1-P;Histone H2B type 1-K;Histone H2B type 1-B;Histone H2B type 1-F/J/L;Histone H2B	Hist1h2bp;Hist1h2bk;Hist1h2bb;Hist1h2bf;Gm13646		nucleus	histone	10	10	10	7.66667	10.6667	9.66667		5114000	0	1457400	0	0	0		0	0	2.52429e+06	0	0	0
Histone H2B type 1-C/E/G;Histone H2B type 2-B;Histone H2B type 1-H;Histone H2B type 1-M;Histone H2B type 1-A	Hist1h2bc;Hist2h2bb;Hist1h2bh;Hist1h2bm;Hist1h2ba		nucleus	histone	10	10	10	7.33333	10.6667	9.66667		455033000	483030000	2.95093e+08	1.61793e+08	7.92953e+08	1.40403e+09		5.08588e+08	1.02252e+08	3.23532e+07	4.23953e+07	3.73104e+08	3.27213e+08
Histone H2A type 1-H;Histone H2A.J;Histone H2A type 1-K;Histone H2A type 1-F;Histone H2A type 3;Histone H2A type 1;Histone H2A;Histone H2A type 2-C;Histone H2A type 2-A	Hist1h2ah;H2afj;Hist1h2ak;Hist1h2af;Hist3h2a;Hist1h2ab;Hist1h2aa;Hist1h2al;Hist2h2ac;Hist2h2aa1		nucleus	histone	4	5.33333	5	4	5	5		7.61939e+08	480410000	2.94337e+08	99867000	6.15903e+08	2.07363e+09		1.74121e+08	3.64396e+07	2.67101e+07	5.94074e+06	7.86401e+07	2.80861e+08
Histone H2A.x;Histone H2A type 2-B	H2afx;Hist2h2ab		nucleus	histone	4	4.33333	4	4	4	4		42273000	1.34903e+07	9587300	3.21313e+06	1.94632e+07	8.29537e+07		7.54333e+06	5.09461e+06	6.4787e+06	798998	8.51911e+06	2.10325e+07
Histone H2A.V;Histone H2A.Z;Histone H2A	H2afv;H2afz		nucleus	histone	3	3	3	3	3	3		1.38771e+07	14164000	7.20223e+06	5.08557e+06	17218000	5.02147e+07		2.19177e+06	2.65822e+06	1.1402e+06	3.94298e+06	6.51035e+06	1.43115e+07
Histone H3;Histone H3.3;Histone H3.3C	H3f3a;H3f3c		nucleus	histone	6	6	6	6	6	6		6.80837e+07	1.81233e+07	9546300	1.63183e+06	27644000	72512000		1.57368e+07	3.53325e+06	1.01454e+07	2.82642e+06	3.87489e+06	4.04634e+07
Histone H3.1	Hist1h3a		nucleus	histone	6	6	5.66667	6	6	6		2.98823e+07	5.96593e+06	2.93787e+06	0	7548400	2.47283e+07		1.76744e+06	1.40758e+06	2.55114e+06	0	1.3184e+06	7.61095e+06
Histone H3.2;Histone H3	Hist1h3b;H3f3a		nucleus	histone	6	6	6	6	6	6.66667		2.98823e+07	5.96593e+06	2.93787e+06	0	7548400	2.47283e+07		1.76744e+06	1.40758e+06	2.55114e+06	0	1.3184e+06	7.61095e+06
Histone-binding protein RBBP4	Rbbp4	Q60972	nucleus	core histone binding	5.66667	10.6667	10.3333	11	11	10		5450700	3.49497e+07	4.59317e+07	29532000	3.93147e+07	3.81267e+07		1.14037e+06	2.98469e+06	9.17344e+06	6.28042e+06	1.31093e+07	3.9831e+06
Histone-binding protein RBBP7	Rbbp7	Q60973	nucleus	core histone binding	4.66667	8	8	8.33333	7.33333	7.33333		5.70067e+06	7105700	5.64307e+06	6.13587e+06	2.86333e+06	5.49183e+06		0	589282	4.93823e+06	636589	4.95944e+06	4.8402e+06
Nucleosome assembly protein 1-like 1	Nap1l1	P28656	nucleus	nucleosome assembly	7.66667	8.33333	8.66667	9	8.66667	8		9.20307e+07	1.24997e+08	1.04327e+08	1.03217e+08	1.14407e+08	138240000		1.8919e+07	2.4527e+07	1.15164e+07	1.03665e+07	1.18719e+07	1.01092e+07
Nucleosome assembly protein 1-like 4	Nap1l4	Q78ZA7	nucleus	nucleosome assembly	5.66667	8	7	7.66667	7.33333	8		11641300	14060000	1.63633e+07	1.68737e+07	1.65003e+07	1.14001e+07		6.04823e+06	986208	6.31733e+06	4.70815e+06	1.23947e+06	2.13141e+06
High mobility group protein B1	Hmgb1	P09429	nucleus	associates chromatin; binds ssDNA	3.66667	3	3.66667	3	1.66667	2		2.31338e+07	3176500	4090100	3350500	2.17227e+06	1.57057e+06		1.75344e+07	650754	1.24613e+06	352698	1.89526e+06	1.36076e+06
TAR DNA-binding protein 43	Tardbp	Q921F2	nucleus	DNA and RNA-binding protein which regulates transcription and splicing.	3.33333	6.66667	8	8.66667	6.66667	6		1.45517e+07	2.60393e+07	3.51097e+07	3.30183e+07	24274000	2.34837e+07		7.93239e+06	3.72323e+06	8.42651e+06	1.89668e+06	3.95643e+06	8.67208e+06
RuvB-like 1	Ruvbl1	P60122	nucleus	possesses ssDNA stimulated helicase activity	2.66667	7	6.33333	7	5.33333	6		10083800	13248000	1.59127e+07	13521000	11290000	1.24786e+07		738808	2.11755e+06	2.53494e+06	1.50294e+06	903500	2.21713e+06
Transcription intermediary factor 1-beta	Trim28	Q62318	nucleus	co-repressor; mediates gene silencing	3.66667	5.33333	6.33333	5.66667	6.33333	5		6272000	1.78893e+07	18319000	14718000	1.18713e+07	13627000		1.07373e+06	1.62183e+06	3.58934e+06	2.05947e+06	3.17718e+06	3.73037e+06
Barrier-to-autointegration factor	Banf1	O54962	nucleus	Plays fundamental roles in nuclear assembly, chromatin organization, gene expression	2.33333	2	2	2	2.66667	2.33333		1.45917e+07	4831000	2.71303e+06	0	16189000	3.73037e+07		1.00815e+07	8.36754e+06	4.69911e+06	0	3.08969e+06	6.96005e+06
Activated RNA polymerase II transcriptional coactivator p15	Sub1	P11031	nucleus	transcription activation	2	2	1.66667	2	2	2		1.43827e+07	3691100	2480000	5.20583e+06	3902600	4.74983e+06		4.01918e+06	341967	2.17824e+06	1.34757e+06	712843	326673
Acidic leucine-rich nuclear phosphoprotein 32 family member B	Anp32b	Q9EST5	nucleus	histone chaperone	2.33333	2.66667	2.66667	2.33333	2.33333	1.66667		25523000	7.15963e+06	6.33807e+06	7.08743e+06	4333700	1505900		1.40495e+07	1.48759e+06	1.98204e+06	3.54892e+06	330910	2.6083e+06
Staphylococcal nuclease domain-containing protein 1	Snd1	Q78PY7	cytoplasm; nucleus; melanosome	transcription; transcription regulation	11	20.3333	19.3333	21	17.3333	18.6667		4.81307e+07	83735000	1.15237e+08	1.16957e+08	8.40363e+07	6.78777e+07		2.703e+06	4.23487e+06	5.90429e+06	1.27855e+07	9.99337e+06	4.50845e+06
Myb-binding protein 1A	Mybbp1a	Q7TPV4	cytoplasm; nucleus	May activate or repress transcription via interactions with sequence specific DNA-binding proteins.	4.66667	5.66667	5.33333	6	4.66667	4.33333		5.44133e+07	9.13843e+06	8.54043e+06	9689700	7.32687e+06	7.03213e+06		2.33861e+06	1.90605e+06	1.67036e+06	1.67583e+06	309758	1.2845e+06
Translation factors
Elongation factor 2	Eef2	O08796		kinase; translation elongation	38.3333	53.6667	54	54.3333	51.6667	51.3333		6.01873e+08	1.38113e+09	1.54733e+09	1.64553e+09	1.24923e+09	1.30273e+09		2.51847e+07	5.33867e+07	2.20845e+08	4.13267e+07	5.25249e+07	5.67222e+07
Elongation factor 1-gamma	Eef1g	Q8R1N8	cytoplasm	translation elongation	19.6667	25.6667	24.3333	25.6667	23.6667	23.6667		97595000	4.74637e+08	4.35827e+08	4.63273e+08	4.12567e+08	374550000		2.78349e+07	2.82908e+07	3.37636e+07	3.72949e+07	5.34307e+06	1.52011e+07
Elongation factor 1-alpha 1	Eef1a1	P10126	cytoplasm	protein biosynthesis; translation elongation	20	22	21.3333	22.3333	21.6667	21.6667		7.17703e+08	1453800000	1710100000	1.75393e+09	1134510000	1.20503e+09		1.07531e+08	1.24406e+08	2.66492e+08	1.25135e+08	1.57961e+08	7.16503e+07
Elongation factor 1-delta	Eef1d	Q91VK2	cytoplasm	protein biosynthesis; translation elongation	5	10	8.33333	9	8.33333	8		10325000	5.13537e+07	60505000	56322000	41272000	5.71897e+07		923003	4.70415e+06	1.15752e+07	1.07704e+07	6.40214e+06	3.84072e+06
Elongation factor 1-beta	Eef1b;Eef1b2	O70251	cytoplasm	protein biosynthesis; translation elongation	1.66667	3.66667	3.33333	3.33333	2.66667	3.33333		1.91013e+07	3.77457e+07	64116000	59565000	4.28247e+07	5.16177e+07		1.65691e+07	6.5018e+06	3.99681e+06	6.68709e+06	3.33973e+06	4.44154e+06
Eukaryotic translation initiation factor 3 subunit A	Eif3a	P23116	cytoplasm	protein biosynthesis; initiation factor	19.6667	24.6667	22.6667	24	21	20.6667		9.05013e+07	1.03936e+08	106952000	1.15923e+08	84252000	7.66377e+07		6.84677e+06	8.89794e+06	3.31029e+07	2.47235e+06	6.68157e+06	6.1018e+06
Eukaryotic translation initiation factor 3 subunit L	Eif3l	Q8QZY1	cytoplasm	protein biosynthesis; initiation factor	10.6667	15.6667	16.3333	17.6667	14.6667	16.3333		2.04117e+07	8.27097e+07	9.62507e+07	1.05635e+08	7.32507e+07	8.02683e+07		7.84258e+06	1.5208e+07	2.63067e+07	1.61084e+07	3.50969e+06	5.22843e+06
Eukaryotic translation initiation factor 3 subunit B	Eif3b	Q8JZQ9	cytoplasm	protein biosynthesis; initiation factor	17	20	20	20.6667	17	16.6667		304616000	7.43517e+07	81829000	8.08887e+07	70312000	6.47013e+07		1.27386e+07	1.99513e+06	4.77581e+06	7.76034e+06	1.53282e+07	1.30895e+07
Eukaryotic translation initiation factor 3 subunit C	Eif3c	Q8R1B4	cytoplasm	protein biosynthesis; initiation factor	15	13.6667	12.6667	14	14	12.6667		39603900	4.17457e+07	43302000	4.34203e+07	3.94647e+07	3.03007e+07		5.07828e+06	5.51756e+06	1.24948e+06	5.33424e+06	9.34168e+06	1.66471e+06
Eukaryotic translation initiation factor 3 subunit E	Eif3e	P60229	cytoplasm	protein biosynthesis; initiation factor	7	11.6667	12	12.6667	10	9.66667		1.18388e+07	2.75113e+07	29915000	3.46027e+07	2.74393e+07	14788000		3.77406e+06	2.11314e+06	1.18828e+07	3.73913e+06	3.79281e+06	1.03943e+06
Eukaryotic translation initiation factor 3 subunit D	Eif3d	O70194	cytoplasm	protein biosynthesis; initiation factor	9	10.6667	9.33333	10.6667	10.3333	9		5.26193e+07	3.43483e+07	31621000	3.90153e+07	3.04777e+07	1.89947e+07		9.2569e+06	3.24305e+06	1.06086e+07	4.46732e+06	3.88425e+06	2.62071e+06
Eukaryotic translation initiation factor 3 subunit I	Eif3i	Q9QZD9	cytoplasm	protein biosynthesis; initiation factor	3.66667	11.6667	11.3333	11.6667	10	9.66667		5.75343e+06	2.67857e+07	3.59503e+07	3.33393e+07	21600000	2.31923e+07		1.48098e+06	1.0323e+07	1.95008e+06	2.52686e+06	7.69787e+06	8.53668e+06
Eukaryotic translation initiation factor 3 subunit F	Eif3f	Q9DCH4	cytoplasm	protein biosynthesis; initiation factor	8	9.33333	8.33333	10	8.33333	9		2.84097e+07	4.69027e+07	43572000	4.98777e+07	39158000	3.83763e+07		5.92726e+06	1.05471e+07	5.3806e+06	8.95098e+06	9.69629e+06	4.60853e+06
Eukaryotic translation initiation factor 3 subunit H	Eif3h	Q91WK2	cytoplasm	protein biosynthesis; initiation factor	5	5.33333	3.66667	5	5	5		1.44437e+07	1.61313e+07	2.03527e+07	17328000	1.87837e+07	1.67447e+07		4.05552e+06	2.57551e+06	1.60238e+06	2.55044e+06	1.99782e+06	2.85437e+06
Eukaryotic translation initiation factor 3 subunit M	Eif3m	Q99JX4	cytoplasm	protein biosynthesis; initiation factor	4.33333	6.33333	5	6.33333	5.33333	6		1.11629e+08	3.44123e+07	2.55803e+07	37912000	41607000	2.84547e+07		2.77252e+06	3.39912e+06	1.39316e+07	8.36126e+06	9.74239e+06	7.39607e+06
Eukaryotic translation initiation factor 3 subunit K	Eif3k	Q9DBZ5	cytoplasm	protein biosynthesis; initiation factor	2.33333	3	3.66667	3.33333	3	3		3.35367e+06	0	2514900	3.09857e+06	7.54133e+06	6.80167e+06		0	0	4.35593e+06	2.7651e+06	1.3062e+07	1.17808e+07
Eukaryotic initiation factor 4A-I	Eif4a1	P60843	cytoplasm	protein biosynthesis; RNA helicase	18.3333	26.3333	24.6667	26	25	22.3333		3.60497e+08	663080000	7.34407e+08	7.59757e+08	613250000	6.32943e+08		3.04476e+07	2.27449e+07	9.49454e+07	5.70046e+07	8.60709e+07	2.71147e+07
Eukaryotic initiation factor 4A-II	Eif4a2	P10630	cytoplasm	protein biosynthesis; RNA helicase	8.66667	11.3333	11.3333	11.6667	11	10.6667		1.58693e+08	1.02997e+06	954367	1630000	0	0		0	1.78395e+06	1.65301e+06	2.82324e+06	0	0
Eukaryotic initiation factor 4A-III	Eif4a3;Gm8994	Q91VC3	cytoplasm	protein biosynthesis; RNA helicase	6	11	10.3333	11.3333	9.33333	10		1.614e+07	2.02903e+07	19985000	1.98747e+07	1.76123e+07	1.38137e+07		6.58507e+06	6.33014e+06	8.04589e+06	7.92174e+06	5.39789e+06	3.02292e+06
Eukaryotic translation initiation factor 4 gamma 1	Eif4g1	Q6NZJ6	cytoplasm	protein biosynthesis; initiation factor	4.33333	6	5.33333	5.66667	3.66667	5		5.82333e+06	5.82577e+06	7.07763e+06	9.56897e+06	6.18753e+06	4.25283e+06		706442	271026	1.72809e+06	1.7712e+06	1.70586e+06	516744
Eukaryotic translation initiation factor 2 subunit 3, X-linked;Eukaryotic translation initiation factor 2 subunit 3, Y-linked	Eif2s3x;Eif2s3y	Q6NY07; Q9Z0N2	cytoplasm	protein biosynthesis; initiation factor	3.66667	7.66667	6.66667	8	7.33333	7.66667		1.12892e+07	1.89593e+07	28252000	2.49217e+07	15343000	1.56983e+07		2.75041e+06	1.08959e+06	5.75253e+06	4.04493e+06	3.75565e+06	595782
Eukaryotic translation initiation factor 2A	Eif2a	Q8BJW6	cytoplasm	protein biosynthesis; initiation factor	3	7.33333	6.66667	7.66667	5.33333	5.66667		1.4807e+07	8298500	1.04542e+07	10876600	7744000	8299400		317018	352054	1.51226e+06	2.50551e+06	1.28414e+06	1.00257e+06
Eukaryotic translation initiation factor 2 subunit 1	Eif2s1	Q6ZWX6	cytoplasm	protein biosynthesis; initiation factor	2.66667	7	6.33333	6.66667	6	5.33333		22000000	26562000	26498000	2.55027e+07	18016000	1.66973e+07		1.79748e+06	5.12183e+06	1.83607e+06	3.27774e+06	1.4687e+06	3.50537e+06
Eukaryotic translation initiation factor 5A-1;Eukaryotic translation initiation factor 5A-2	Eif5a;Eif5a2	P63242; Q8BGY2	cytoplasm	protein biosynthesis; initiation factor	2.66667	4	4	4	3.66667	3.33333		25182000	2.85757e+07	34955000	2.82873e+07	3.13783e+07	2.61423e+07		4.01712e+06	2.50365e+06	1.0179e+06	1.25881e+06	3.96339e+06	1.8534e+06
Translational activator Gcn1	Gcn1l1	E9PVA8	cytoplasm	RNA binding	3.66667	10	7.33333	10	8.33333	8.66667		1.5568e+07	1.30561e+07	19228200	26050000	1.06408e+07	7.70933e+06		3.11466e+06	6.59159e+06	1.24018e+07	9.13817e+06	1.96531e+06	1.15587e+06
tRNA synthetases
Bifunctional glutamate/proline--tRNA ligase;Glutamate--tRNA ligase;Proline--tRNA ligase	Eprs	Q8CGC7	cytoplasm	aminoacyl-tRNA synthetase multienzyme complex	18.3333	30.6667	28	31	24.6667	26.3333		60111000	5.22863e+07	61429000	5.92793e+07	4.95137e+07	4.66797e+07		4.03005e+06	8.69092e+06	7.54847e+06	5.65012e+06	6.86192e+06	1.09201e+07
Valine--tRNA ligase	Vars	Q3U2A8	cytoplasm	aminoacyl-tRNA synthetase multienzyme complex	19.3333	29.3333	25.3333	29.3333	25.6667	27.6667		103991000	1.31543e+08	1.28703e+08	137060000	111539000	96893000		1.1106e+07	3.28016e+06	1.10889e+07	2.30675e+07	1.10395e+07	1.05385e+07
Isoleucine--tRNA ligase, cytoplasmic	Iars	Q8R2M5	cytoplasm	aminoacyl-tRNA synthetase multienzyme complex	11	20.3333	18.3333	18.6667	12.6667	17		2.15657e+07	37147000	4.05933e+07	4.58127e+07	2.85527e+07	30494000		2.00186e+06	6.7539e+06	4.06368e+06	5.20028e+06	734361	1.68296e+06
Alanine--tRNA ligase, cytoplasmic	Aars	Q6PDM7	cytoplasm	aminoacyl-tRNA synthetase multienzyme complex	7.66667	21.3333	20.6667	20.3333	19	19.6667		1.90053e+07	8.24453e+07	9.13823e+07	89675000	9.36307e+07	7.91667e+07		4.40519e+06	7.46543e+06	2.17584e+07	5.47029e+06	5.13803e+06	1.00578e+07
Arginine--tRNA ligase, cytoplasmic	Rars	Q9D0I9	cytoplasm	aminoacyl-tRNA synthetase multienzyme complex	11.3333	17	17.3333	17	15	15.3333		2.99643e+07	5.71353e+07	6.57297e+07	76628000	46887000	51661000		882432	1.88282e+06	1.09748e+07	8.34116e+06	2.6133e+06	6.38192e+06
Leucine--tRNA ligase, cytoplasmic	Lars	Q99JK2	cytoplasm	aminoacyl-tRNA synthetase multienzyme complex	7.66667	15.6667	13.6667	15	12	14		9.72047e+07	41125000	42692000	58307000	34320000	2.92937e+07		8.09448e+06	1.40086e+07	2.17222e+07	1.64738e+07	8.45858e+06	7.47259e+06
Serine--tRNA ligase, cytoplasmic	Sars	P26638	cytoplasm	aminoacyl-tRNA synthetase multienzyme complex	7.33333	15	13	14.6667	12.6667	13.6667		3.00277e+07	1.52353e+08	1.70933e+08	1.58413e+08	1.39523e+08	1.40523e+08		3.00476e+06	1.33366e+07	2.70339e+07	2.19451e+07	3.26853e+07	1.39652e+07
Glycine--tRNA ligase	Gars	Q9CZD3	cytoplasm	aminoacyl-tRNA synthetase multienzyme complex	7	13.3333	12	14.6667	13.3333	12		1.94897e+07	5.46287e+07	6.24623e+07	64777000	49539000	5.40623e+07		2.78305e+06	7.13895e+06	9.22965e+06	1.24991e+07	3.45629e+06	1.14953e+07
Asparagine--tRNA ligase, cytoplasmic	Nars	Q8K0W7	cytoplasm	aminoacyl-tRNA synthetase multienzyme complex	6.33333	12.3333	10.6667	11.6667	9.66667	10.6667		2.31307e+07	4.56663e+07	4.15693e+07	4.85377e+07	3.89053e+07	3.50773e+07		2.24406e+06	3.96027e+06	1.55982e+07	6.88415e+06	9.12592e+06	1.74498e+07
Tryptophan--tRNA ligase, cytoplasmic;T1-TrpRS;T2-TrpRS	Wars	P32921	cytoplasm	aminoacyl-tRNA synthetase multienzyme complex	5	13	11.3333	13	11	12		2.07697e+07	65016000	6.45893e+07	67682000	48656000	4.18147e+07		1.52004e+07	9.28973e+06	8.58851e+06	7.53e+06	2.40765e+06	5.30267e+06
Glutamine t-RNA ligase	Qars	Q8R1V9	cytoplasm	aminoacyl-tRNA synthetase multienzyme complex	3	10	8.33333	10.6667	8	9		1.75637e+07	2.05663e+07	24346000	2.41273e+07	1.99873e+07	16221000		9.61002e+06	532455	3.12428e+06	1.66381e+06	4.14375e+06	3.23096e+06
Phenylalanine--tRNA ligase alpha subunit	Farsa	Q8C0C7	cytoplasm	aminoacyl-tRNA synthetase multienzyme complex	4	10	8.66667	10	7	7.33333		1.37551e+07	30748000	3.20263e+07	32343000	2.83147e+07	2.50787e+07		4.12999e+06	2.01064e+06	3.93329e+06	718770	5.30316e+06	8.05056e+06
Aspartate--tRNA ligase, cytoplasmic	Dars	Q811F8	cytoplasm	aminoacyl-tRNA synthetase multienzyme complex	3.33333	6.33333	6.66667	7.33333	6.33333	6.66667		5396200	1.56137e+07	1.35948e+07	16831000	10735500	9.10937e+06		1.41107e+06	2.00395e+06	6.49691e+06	483525	3.14931e+06	481944
Tyrosine--tRNA ligase, cytoplasmic	Yars	Q8BYL4	cytoplasm	aminoacyl-tRNA synthetase multienzyme complex	2.66667	5	4.33333	5.33333	5.66667	4.66667		6709200	5.24293e+06	7.72323e+06	5.96527e+06	5.79507e+06	6.77337e+06		47234.6	305348	476747	1.45472e+06	286985	611568
Lysine--tRNA ligase	Kars	Q99MN1	cytoplasm	aminoacyl-tRNA synthetase multienzyme complex	2	5	5	5	5	4		3512600	12369000	1.14982e+07	1.46503e+07	1.2791e+07	1.33517e+07		538011	1.00357e+06	3.59963e+06	744554	3.85995e+06	2.54516e+06
Methionine--tRNA ligase, cytoplasmic	Mars	Q68FL6	cytoplasm	aminoacyl-tRNA synthetase multienzyme complex	1.66667	4.33333	4	5	1.66667	2.66667		4697200	9.55503e+06	1.1667e+07	1.39481e+07	6.26813e+06	1.11147e+07		6.13843e+06	123179	2.89941e+06	3.91799e+06	5.43513e+06	459110
tRNA (cytosine(34)-C(5))-methyltransferase	Nsun2	Q1HFZ0	nucleus; cytoplasm	tRNA methyltransferase	2.33333	5.66667	5.33333	5.33333	5	5		1.94263e+07	1.41103e+07	17172000	1.92163e+07	11874000	1.43443e+07		453668	3.25163e+06	1.92588e+06	2.15404e+06	521716	1.75985e+06
tRNA-splicing ligase RtcB homolog	D10Wsu52e	Q3TJ01	cytoplasm	tRNA ligase	8	13	12.3333	12.6667	12	10		2.75197e+07	4.56233e+07	48248000	4.55207e+07	4.73407e+07	4.78147e+07		2.72139e+06	7.50497e+06	1.19051e+07	3.19435e+06	4.10346e+06	5.65419e+06
Ribosome proteins
60S ribosomal protein L4	Rpl4	Q9D8E6	cytoplasm	ribosome biosynthesis	14.3333	14.6667	12.6667	12.3333	12	14		1.37537e+08	41620000	3.36027e+07	2.91673e+07	32641000	52396000		3.77989e+07	1.07447e+07	1.38638e+07	8.25033e+06	8.57371e+06	2.26557e+07
60S acidic ribosomal protein P0	Rplp0	P14869	cytoplasm	ribosome biosynthesis	12	13	11.3333	12.6667	11.6667	12.6667		1.25247e+08	1.30753e+08	1.34168e+08	1.42063e+08	1.30583e+08	1.19247e+08		7.18194e+06	633430	3.18623e+07	4.26802e+06	1.04655e+07	2.59277e+06
60S ribosomal protein L3	Rpl3	P27659	cytoplasm	ribosome biosynthesis	8.66667	11	9.33333	9.33333	9.66667	10		1.61079e+08	4.83497e+07	3.63583e+07	35547000	37635000	5.49953e+07		7.84571e+06	9.28096e+06	3.59866e+06	4.74653e+06	2.58049e+06	5.88136e+06
60S ribosomal protein L5	Rpl5	P47962	cytoplasm	ribosome biosynthesis	11	11	11	11	11	11		104422000	116614000	1.0439e+08	1.00843e+08	1.05308e+08	1.23633e+08		1.27599e+07	1.67456e+07	3.3239e+07	3.22765e+07	2.3213e+07	2.12627e+07
60S ribosomal protein L7a	Rpl7a		cytoplasm	ribosome biosynthesis	6.33333	8	8.33333	8.33333	6.33333	8		7.53587e+07	2.55937e+07	3.18433e+07	27402000	2.27777e+07	3.71733e+07		1.76398e+07	2.02274e+06	4.59961e+06	4.09796e+06	4.28739e+06	4.95867e+06
60S ribosomal protein L10;60S ribosomal protein L10-like	Rpl10;Rpl10l	Q6ZWV3; P86048	cytoplasm	ribosome biosynthesis	7.33333	7.66667	6.33333	7.33333	7	7		1.02561e+08	4.91813e+07	3.69767e+07	48574000	50899000	5.32613e+07		3.36463e+07	2.88743e+06	1.77798e+07	1.0704e+07	9.19683e+06	7.61754e+06
60S ribosomal protein L7	Rpl7	P14148	cytoplasm	ribosome biosynthesis	7.66667	7.33333	6.33333	7.66667	7	7.33333		1.1515e+08	3.25933e+07	2.38133e+07	33438000	3.09947e+07	3.66673e+07		6.69034e+06	1.6563e+06	1.63839e+06	8.94208e+06	4.49003e+06	1.21562e+06
60S ribosomal protein L30	Rpl30	Q497D7	cytoplasm	ribosome biosynthesis	7	8	7.66667	7.33333	7	7.66667		49521000	43151000	5.29157e+07	4.72903e+07	3.79833e+07	5.03653e+07		5.63101e+06	6.699e+06	633055	6.70663e+06	8.08314e+06	5.0995e+06
60S ribosomal protein L10a	Rpl10a	P53026	cytoplasm	ribosome biosynthesis	6.66667	8	8	7.33333	6.66667	7.66667		2.28743e+07	3.88907e+07	5.30087e+07	5.70113e+07	3.56097e+07	4.31023e+07		3.00246e+06	4.71242e+06	1.00751e+07	3.62656e+06	3.92278e+06	9.84876e+06
60S ribosomal protein L13	Rpl13;Rpl13-ps3	P47963	cytoplasm	ribosome biosynthesis	7.33333	7	7	7	6.66667	7		4.84443e+07	17011000	2.29767e+07	18705000	1.91927e+07	3.28137e+07		2.42823e+06	364062	5.78324e+06	3.25656e+06	3.5809e+06	5.21457e+06
60S ribosomal protein L18a	Rpl18a	Q05CK2	cytoplasm	ribosome biosynthesis	5.33333	6	6	6.33333	4.66667	6.33333		54107000	22956000	1.97807e+07	20247000	21016000	2.02253e+07		1.22797e+07	3.0902e+06	3.80579e+06	2.30075e+06	4.718e+06	5.73006e+06
60S ribosomal protein L9	Rpl9;Rpl9-ps6	P51410	cytoplasm	ribosome biosynthesis	5.66667	6	6.33333	6.33333	6.66667	6		4.00213e+08	6.44133e+07	52966000	6.28483e+07	68097000	70441000		1.49327e+07	2.88121e+06	1.66384e+07	7.57924e+06	7.8769e+06	1.30991e+07
60S ribosomal protein L6	Rpl6;Gm5428	P47911	cytoplasm	ribosome biosynthesis	6.33333	8	7.66667	7.66667	7	6.33333		5.49127e+07	2.19643e+07	2.63803e+07	2.28847e+07	18298000	2.28483e+07		1.50844e+07	1.54669e+06	3.02577e+06	3.54439e+06	3.12529e+06	2.31992e+06
60S ribosomal protein L17	Rpl17	Q80V08	cytoplasm	ribosome biosynthesis	5.66667	6	5.33333	6	4.66667	6		3.29063e+07	1.44077e+07	16147000	13002000	15908000	16587000		6.92492e+06	1.43979e+06	3.6785e+06	2.28929e+06	4.39938e+06	2.4461e+06
60S ribosomal protein L11	Rpl11;Gm10036;Gm10288;Gm5093;Gm7589		cytoplasm	ribosome biosynthesis	3.66667	4.33333	4	4	4	4.33333		3.12747e+07	2.92523e+07	3.22613e+07	4.14767e+07	34559000	31581000		1.10738e+07	1.43906e+07	1.86054e+07	3.37043e+07	1.00169e+07	1.16813e+07
60S ribosomal protein L21	Rpl21;Rpl21-ps6	Q9CQM8	cytoplasm	ribosome biosynthesis	4.33333	5.66667	3.66667	4.66667	4.33333	4		46646400	18391000	2.39187e+07	2.32853e+07	17264000	1.63493e+07		2.28533e+07	1.73443e+06	4.0968e+06	2.62398e+06	3.53657e+06	3.19007e+06
60S ribosomal protein L26	Rpl26;mCG_9098	P61255	cytoplasm	ribosome biosynthesis	4	4	3.33333	3.33333	4.66667	4.33333		1.44897e+07	1.19823e+07	1.21357e+07	7.44237e+06	1.47117e+07	16402000		2.69327e+06	421508	2.81293e+06	7.38225e+06	4.32963e+06	3.96782e+06
60S ribosomal protein L8	Rpl8	P62918	cytoplasm	ribosome biosynthesis	5	5.66667	5	6	4	5.33333		29695900	17364000	1.20806e+07	15294000	15698000	21612000		8.52525e+06	4.04834e+06	2.84144e+06	4.37706e+06	4.98572e+06	5.4927e+06
60S ribosomal protein L24	Rpl24	Q8BP67	cytoplasm	ribosome biosynthesis	3.66667	4	3.33333	4	3.66667	3.66667		3.06227e+07	16524000	1.39963e+07	1.54143e+07	1.94643e+07	1.66857e+07		1.21967e+06	2.37068e+06	2.80721e+06	2.77719e+06	2.78363e+06	219423
60S ribosomal protein L15;Ribosomal protein L15	Rpl15;Gm10020;Gm8420	Q9CZM2	cytoplasm	ribosome biosynthesis	5	5	5	5	4.66667	4.66667		1.10147e+08	5.17963e+07	4.53413e+07	43502000	3.83817e+07	53327000		6.93787e+06	4.85456e+06	4.81902e+06	8.69663e+06	3.96335e+06	8.98554e+06
60S ribosomal protein L27a	Rpl27a	P14115	cytoplasm	ribosome biosynthesis	5.33333	5.66667	5.33333	5.66667	5.33333	4		36923000	26176000	2.36797e+07	2.24223e+07	1.85633e+07	2.93813e+07		2.28376e+06	1.07542e+07	2.71556e+06	2.09019e+06	1.6309e+06	6.84999e+06
60S ribosomal protein L12	Rpl12;Rpl12-ps1	Q6DI58	cytoplasm	ribosome biosynthesis	3.33333	4	4	4	4	4		7.91867e+06	44119000	65339000	6.25063e+07	5.42553e+07	5.35943e+07		3.16012e+06	1.35679e+06	9.18611e+06	6.78632e+06	7.05058e+06	5.25437e+06
60S ribosomal protein L32	Rpl32;Gm4987	P62911	cytoplasm	ribosome biosynthesis	4	3.66667	3.33333	3.33333	4	3.66667		1.09163e+07	1.18076e+07	1.06873e+07	8.88253e+06	1.46977e+07	1.28763e+07		2.35931e+06	1.93741e+06	1.87644e+06	3.17573e+06	5.27103e+06	1.76123e+06
60S acidic ribosomal protein P2	Rplp2	P99027	cytoplasm	ribosome biosynthesis	5	4.66667	4.33333	5	4.66667	4.66667		1.16223e+08	39427000	5.17937e+07	41060000	4.94597e+07	4.95167e+07		1.46891e+06	5.88105e+06	8.57069e+06	1.26548e+06	1.63355e+07	1.22852e+07
60S ribosomal protein L14	Rpl14	Q922F9	cytoplasm	ribosome biosynthesis	4.66667	5	4.66667	4.33333	4.66667	4.33333		7.57023e+07	2.83563e+07	2.43807e+07	2.12857e+07	2.67697e+07	36013000		6.42459e+06	3.87364e+06	4.72812e+06	3.76441e+06	5.31154e+06	3.45058e+06
60S ribosomal protein L18	Rpl18	P35980	cytoplasm	ribosome biosynthesis	2.66667	3	3	2.66667	2.33333	2.33333		4.88477e+07	2.38457e+07	2.30777e+07	26379000	13242000	3.42897e+07		1.55027e+07	3.06244e+06	8.0796e+06	4.47705e+06	1.16155e+07	1.86678e+06
60S ribosomal protein L28	Rpl28	P41105	cytoplasm	ribosome biosynthesis	3.33333	4.33333	5	4	3.66667	3.33333		1.61462e+07	11923000	1.17423e+07	1.23911e+07	1.10868e+07	13396000		9.68394e+06	1.20589e+06	2.13305e+06	6.48043e+06	5.02656e+06	1.20337e+06
60S acidic ribosomal protein P1	Rplp1	Q58E35	cytoplasm	ribosome biosynthesis	2.66667	3	3	3	2.33333	3		73380000	4.19703e+07	53491000	5.77577e+07	6.86873e+07	4.06357e+07		7.09429e+06	6.47155e+06	1.75789e+07	1.96076e+07	4.51359e+07	9.47653e+06
60S ribosomal protein L23	Rpl23	P62830	cytoplasm	ribosome biosynthesis	3	3	3	3	3	3		1.75137e+07	1.04544e+07	11832000	1.39227e+07	2.06353e+07	1.91643e+07		6.50636e+06	908051	2.66839e+06	996059	2.53598e+06	2.32e+06
60S ribosomal protein L31	Rpl31	Q58DZ1	cytoplasm	ribosome biosynthesis	2.66667	3	3	3	2.66667	3		3.5058e+07	1.20573e+07	1.22153e+07	1.47777e+07	1.3327e+07	1.83793e+07		1.21271e+07	1.82849e+06	1.89736e+06	4.01732e+06	3.93171e+06	1.60914e+06
60S ribosomal protein L22	Rpl22	P67984	cytoplasm	ribosome biosynthesis	2	3	2.33333	3	3	2.33333		8.77367e+06	8.23827e+06	6980000	9.90557e+06	5495800	5.69803e+06		1.37974e+06	186968	6.06203e+06	1.29093e+06	956259	2.15689e+06
60S ribosomal protein L38	Rpl38	Q9JJI8	cytoplasm	ribosome biosynthesis	2.66667	3	3	3	2.66667	3		6.26513e+06	5.78107e+06	1.25702e+07	8.64207e+06	9.40113e+06	8154800		2.11499e+06	5.08546e+06	7.60156e+06	1.1699e+06	2.61888e+06	193918
60S ribosomal protein L13a	Rpl13a;Rpl13a-ps1	Q5M9M0	cytoplasm	ribosome biosynthesis	1.66667	2	2	2	2	2.33333		1.64593e+07	8343700	9948100	9.75707e+06	1.09482e+07	8.50847e+06		1.43507e+07	1.04388e+06	1.48557e+06	2.67345e+06	3.06868e+06	1.3808e+06
60S ribosomal protein L27	Rpl27;Gm4825	P61358	cytoplasm	ribosome biosynthesis	2	2	1.66667	2	2	2		9904000	6.23677e+06	3.96273e+06	6.02227e+06	5.85187e+06	8.26657e+06		3.1493e+06	648924	3.53884e+06	1.29152e+06	774905	860023
Ubiquitin-60S ribosomal protein L40;Ubiquitin;60S ribosomal protein L40;Ubiquitin-40S ribosomal protein S27a;Ubiquitin;40S ribosomal protein S27a;Polyubiquitin-B;Ubiquitin;Polyubiquitin-C;Ubiquitin;Ubiquitin-related 1;Ubiquitin-related 2	Uba52;Rps27a;Kxd1;Ubc;Ubb;Gm7866;Gm5239;Gm7808		cytoplasm	ribosome biosynthesis	6	6	5.33333	5.66667	6	5.66667		912861000	3.81013e+08	3.02797e+08	2.42277e+08	3.51933e+08	3.95963e+08		4.38042e+08	5.18073e+07	4.14916e+07	2.11961e+07	2.28201e+07	2.58024e+07
40S ribosomal protein S3a	Rps3a;Rps3a2;Rps3a3		cytoplasm	ribosome biosynthesis	12.6667	14	13.3333	13.6667	12.6667	13		1.02616e+08	6.23537e+07	5.86387e+07	62262000	5.85633e+07	6.05983e+07		2.2709e+07	1.22956e+07	7.13052e+06	1.60699e+07	8.5703e+06	2.07488e+07
40S ribosomal protein SA	Rpsa;Rpsa-ps10		cytoplasm	ribosome biosynthesis	11	14	14	14	13.6667	13.3333		1.52477e+08	6.09597e+08	652600000	6.94877e+08	595690000	4.80813e+08		4.74683e+07	3.36634e+07	1.07139e+08	1.44444e+08	4.93535e+07	4.50641e+07
40S ribosomal protein S4, X isoform	Rps4x;Rps4y2		cytoplasm	ribosome biosynthesis	14.3333	15	14.3333	15.6667	13.6667	15		8.13887e+07	7.26123e+07	9.32267e+07	102248000	7.77353e+07	8.75177e+07		1.08512e+07	2.64826e+06	4.77135e+06	8.62868e+06	4.2801e+06	1.15502e+07
40S ribosomal protein S3	Rps3	P62908	cytoplasm	ribosome biosynthesis	11.3333	12.3333	14	13.3333	13.3333	12.3333		97832000	1.75297e+08	1.45453e+08	1.80767e+08	1.17017e+08	1.41427e+08		1.13217e+07	5.66007e+06	6.30843e+07	2.2982e+07	2.0003e+07	3.49695e+06
40S ribosomal protein S16	Rps16	Q5CZY9	cytoplasm	ribosome biosynthesis	8.33333	10	8.66667	9.66667	8.66667	10		146020000	7.19733e+07	7.29183e+07	71787000	63372000	7.15673e+07		3.97911e+06	3.73116e+06	9.75994e+06	8.87742e+06	6.15033e+06	1.23111e+07
40S ribosomal protein S15a	Rps15a	P62245	cytoplasm	ribosome biosynthesis	6.66667	7.66667	7.33333	8	6.33333	7.33333		14129000	3.68337e+07	3.45247e+07	4.61063e+07	14631000	2.28043e+07		3.32899e+06	5.49184e+06	1.99556e+07	1.69579e+07	6.6489e+06	7.30987e+06
40S ribosomal protein S8	Rps8	P62242	cytoplasm	ribosome biosynthesis	7.33333	8	7.66667	8	7.66667	7.66667		1.31627e+08	54849000	5.42333e+07	4.88893e+07	4.21967e+07	5.81147e+07		4.52908e+07	1.89567e+06	2.1215e+07	5.9289e+06	5.29432e+06	1.30815e+06
40S ribosomal protein S18	Rps18;Gm10260;Rps18-ps3	P62270	cytoplasm	ribosome biosynthesis	7.66667	8	8	8	6.66667	7		46308000	5.16387e+07	6.16103e+07	64269000	5.06133e+07	7.24997e+07		3.28349e+06	4.28865e+06	6.51469e+06	6.1187e+06	3.49711e+06	4.5583e+06
40S ribosomal protein S2	Gm6139;Rps2;Rps2-ps6;Gm6576;Gm5070;Gm18025;Gm5786	P25444	cytoplasm	ribosome biosynthesis	6.66667	6.66667	7	7	6.66667	6		5.15033e+07	51377000	4.94893e+07	5.88393e+07	6.49533e+07	5.38753e+07		1.29678e+06	3.06015e+06	1.15463e+07	4.89759e+06	1.09872e+07	3.28711e+06
40S ribosomal protein S11	Rps11	P62281	cytoplasm	ribosome biosynthesis	4.66667	6.33333	6	6	6	5		33752000	2.45737e+07	2.65373e+07	2.56777e+07	1.92447e+07	2.45833e+07		1.08865e+07	7.62135e+06	8.93103e+06	9.62329e+06	4.65275e+06	8.75186e+06
40S ribosomal protein S10	Rps10;Rps10-ps1	P63325	cytoplasm	ribosome biosynthesis	6	8	7.33333	8.33333	5.66667	6.33333		2.68097e+07	3.54877e+07	44231000	4.46217e+07	3.23573e+07	3.60517e+07		4.53599e+06	3.95159e+06	1.21332e+07	7.09678e+06	6.62628e+06	6.79357e+06
40S ribosomal protein S5;40S ribosomal protein S5, N-terminally processed	Rps5	P97461	cytoplasm	ribosome biosynthesis	3.33333	5.33333	4.66667	4.66667	3.66667	4.33333		3.32393e+07	3.94303e+07	4.29713e+07	5.27713e+07	4.59507e+07	47371000		6.01581e+06	9.52932e+06	2.36028e+07	1.27614e+07	8.241e+06	5.03078e+06
40S ribosomal protein S7	Gm9493;Rps7;Gm6472	P62082	cytoplasm	ribosome biosynthesis	4	6	5	6	5.33333	5		46230100	3.05127e+07	3.84927e+07	4.85033e+07	29708000	2.53417e+07		2.17399e+07	6.7919e+06	8.45382e+06	1.15338e+07	4.36871e+06	7.50694e+06
40S ribosomal protein S6	Rps6	P62754	cytoplasm	ribosome biosynthesis	5.33333	5.33333	6	5.66667	4.33333	4.66667		41392900	2.10797e+07	1.28608e+07	1.38043e+07	1.60067e+07	1.67233e+07		1.87583e+07	4.8927e+06	4.69658e+06	1.8638e+06	3.66581e+06	5.86042e+06
40S ribosomal protein S17	Rps17	P63276	cytoplasm	ribosome biosynthesis	4	4.66667	4.33333	4.33333	3	3.66667		3.73204e+07	1.84397e+07	2.48397e+07	26262000	2.16273e+07	1.93153e+07		1.04329e+07	852414	2.91572e+06	4.91259e+06	3.70873e+06	200734
40S ribosomal protein S14	Rps14	P62264	cytoplasm	ribosome biosynthesis	4.66667	5	4.66667	5	5	3.66667		3.93253e+07	28751000	33600000	2.77397e+07	24412000	2.54143e+07		5.72733e+06	1.15127e+06	1.02891e+07	4.71436e+06	5.36923e+06	2.50286e+06
40S ribosomal protein S13	Rps13	Q921R2	cytoplasm	ribosome biosynthesis	2.66667	3	2.33333	3	3	3		21555000	7992400	1.20032e+07	1.50917e+07	9.55343e+06	1.12282e+07		1.14081e+07	1.3338e+06	4.59515e+06	5.32731e+06	1.31035e+06	3.74907e+06
40S ribosomal protein S20	Rps20	P60867	cytoplasm	ribosome biosynthesis	1.66667	2.66667	2.33333	2.33333	2.33333	2.33333		7.42207e+06	1.29163e+07	1.86947e+07	1.91203e+07	9.89963e+06	13364000		2.3236e+06	2.25868e+06	687576	6.57787e+06	3.6071e+06	2.89815e+06
40S ribosomal protein S23	Rps23	P62267	cytoplasm	ribosome biosynthesis	2.33333	2	2	2.33333	2	2		1.63827e+07	2.23787e+07	1.35357e+07	20690000	1.74043e+07	14410000		1.79574e+07	7.08258e+06	1.23088e+07	6.49546e+06	5.65888e+06	1.25302e+07
40S ribosomal protein S25	Rps25	P62852	cytoplasm	ribosome biosynthesis	3.33333	4	4.33333	4.33333	3.66667	2.33333		2.75453e+07	15598000	2.01583e+07	1.89053e+07	1.47143e+07	14673000		9.17456e+06	1.21213e+06	2.35008e+06	1.73495e+06	2.13293e+06	1.70637e+06
40S ribosomal protein S15	Rps15	P62843	cytoplasm	ribosome biosynthesis	2	2	1.66667	2	2	2		1.30097e+08	8.80657e+06	8.47357e+06	7.42907e+06	7.85297e+06	9.55873e+06		4.39081e+06	5.92869e+06	7.03265e+06	3.69242e+06	1.53921e+06	1.2103e+06
40S ribosomal protein S24	Rps24	P62849	cytoplasm	ribosome biosynthesis	2	2	2	2	2	2		42249000	22274000	24397000	3.26063e+07	2.71767e+07	20667000		1.00718e+07	4.66251e+06	7.44674e+06	1.01182e+07	1.00244e+07	2.54504e+06
40S ribosomal protein S27	Rps27	Q6ZWU9	cytoplasm	ribosome biosynthesis	2.33333	3.66667	3.33333	3.66667	2.66667	3.33333		12007100	1.11957e+07	1.16327e+07	1.24848e+07	7.77387e+06	1.05513e+07		2.37506e+06	3.00317e+06	4.69547e+06	3.44453e+06	3.35136e+06	3.62103e+06
RNA binding proteins and helicases; RNA splicing
Heterogeneous nuclear ribonucleoprotein K	Hnrnpk;Gm7964	P61979	cytoplasm; nucleus	pre-mRNA binding protein; mRNA processing	5.66667	9.33333	9.33333	9.66667	9.33333	8.66667		410405000	5.83083e+07	6.32697e+07	6.26117e+07	5.19737e+07	5.22143e+07		2.27893e+06	7.22691e+06	5.55262e+06	5.45928e+06	3.02748e+06	9.528e+06
Heterogeneous nuclear ribonucleoprotein Q	Syncrip	Q7TMK9	nucleus; cytoplasm	mRNA processing	9.66667	10.6667	10.6667	10.6667	9.66667	10		3.42263e+07	32290000	3.42973e+07	3.45907e+07	3.02313e+07	2.96307e+07		2.327e+06	3.89482e+06	3.37656e+06	9.57242e+06	1.94028e+06	5.25799e+06
Heterogeneous nuclear ribonucleoprotein A3	Hnrnpa3	Q8BG05	nucleus	mRNA processing	8	10.6667	10.3333	10.6667	10	9.66667		1.95084e+08	1.00359e+08	1.31143e+08	1.23397e+08	76539000	1.01458e+08		1.11436e+07	3.92827e+06	1.4134e+07	1.91253e+07	1.75606e+07	1.60705e+07
Heterogeneous nuclear ribonucleoprotein U	Hnrnpu	Q8VEK3	nucleus; cytoplasm	mRNA processing	5.66667	6.33333	6.33333	6.33333	5	5.33333		2.37843e+07	1.47457e+07	1.46443e+07	13893000	16199000	2.05277e+07		5.5334e+06	986953	3.08662e+06	1.49512e+06	2.28864e+06	1.88959e+06
Heterogeneous nuclear ribonucleoprotein H;Heterogeneous nuclear ribonucleoprotein H, N-terminally processed	Hnrnph1	O35737	nucleus	mRNA processing	4	6.66667	7	7	7	6.33333		2.38547e+07	3.88097e+07	4.46737e+07	51469000	3.20253e+07	3.42287e+07		3.13254e+06	3.92299e+06	460700	1.01428e+07	1.98602e+06	3.42781e+06
Heterogeneous nuclear ribonucleoprotein A1	Hnrnpa1;Gm7729	P49312	nucleus; cytoplasm	mRNA processing	5	7.66667	6.66667	7.33333	6.66667	6		30914000	2.11843e+07	2.54953e+07	2.36053e+07	2.39397e+07	2.55837e+07		1.29869e+06	5.17203e+06	6.91232e+06	7.37181e+06	6.74583e+06	4.65786e+06
Heterogeneous nuclear ribonucleoprotein F;Heterogeneous nuclear ribonucleoprotein F, N-terminally processed	Hnrnpf;Gm6430	Q9Z2X1	nucleus	mRNA processing	3	5	5	5	5	4.66667		7754000	15766000	13381000	1.2924e+07	1.23357e+07	1.51757e+07		3.32494e+06	2.59362e+06	1.7221e+06	4.95306e+06	710755	1.85991e+06
Heterogeneous nuclear ribonucleoprotein H2	Hnrnph2;Gm8775	P70333	nucleus	RNA binding	3	5	5	5.33333	5	4.33333		2.12903e+06	0	1.22763e+06	0	0	0		0	0	2.12632e+06	0	0	0
Heterogeneous nuclear ribonucleoprotein M	Hnrnpm	Q9D0E1	nucleus	mRNA processing	3	3.66667	3.66667	3.66667	3.33333	3.33333		1.4496e+07	6.29147e+06	11029800	8.91993e+06	5.55323e+06	5639800		2.34088e+06	1.26116e+06	4.25021e+06	1.68644e+06	858266	1.52857e+06
Heterogeneous nuclear ribonucleoprotein D0	Hnrnpd	Q60668	nucleus	RNA binding	4.33333	5	5	5	5	4.66667		1.02473e+07	1.89723e+07	2.68877e+07	20649000	1.83937e+07	2.23203e+07		2.51102e+06	946637	8.25681e+06	654753	6.05461e+06	1.97458e+06
Heterogeneous nuclear ribonucleoprotein L	Hnrnpl	Q8R081	nucleus	RNA binding	1.66667	3	4	3.66667	2.66667	3.33333		5371400	7.68277e+06	7.47397e+06	8.41017e+06	7.64387e+06	7.47743e+06		4.65301e+06	529536	1.13183e+06	1.17325e+06	944636	949838
Heterogeneous nuclear ribonucleoprotein A/B	Hnrnpab	Q99020	nucleus	transcriptional repressor	1.66667	3	2.66667	2.66667	3	3		2.29547e+06	4.65507e+06	6.22587e+06	4895100	5.96597e+06	6.54307e+06		3.89164e+06	208016	2.16892e+06	383933	1.05082e+06	1.22846e+06
Heterogeneous nuclear ribonucleoprotein R	Hnrnpr	Q8VHM5	nucleus	RNA binding	3.33333	3.66667	4	3.66667	3.66667	3		0	0	642533	0	0	0		0	0	1.1129e+06	0	0	0
Probable ATP-dependent RNA helicase DDX5	Ddx5	Q61656	Nucleus; nucleolus	Involved in the alternative regulation of pre-mRNA splicing	10	14.3333	12	13.6667	12	13		4.58893e+07	3.93903e+07	5.76663e+07	4.90303e+07	3.58873e+07	32993000		6.08322e+06	4.74845e+06	1.59739e+07	5.90914e+06	3.96642e+06	2.65977e+06
ATP-dependent RNA helicase DDX3X;Putative ATP-dependent RNA helicase Pl10	Ddx3x;D1Pas1	Q62167	Nucleus speckle; cytoplasm	Multifunctional ATP-dependent RNA helicase	7.66667	9.66667	9.66667	10	8	9		3.19983e+07	25600000	30110000	3.55413e+07	2.92613e+07	17579000		7.03207e+06	6.36528e+06	5.71e+06	8.63111e+06	7.63875e+06	3.43365e+06
Probable ATP-dependent RNA helicase DDX6	Ddx6	P54823	cytoplasm	May be involved in mRNA degradation	3.33333	8.66667	9	9.33333	7.66667	9		3.35643e+07	20145000	2.49067e+07	2.49577e+07	19667000	17511000		2.75128e+06	923957	2.626e+06	2.25354e+06	2.39378e+06	3.01521e+06
Putative pre-mRNA-splicing factor ATP-dependent RNA helicase DHX15	Dhx15	O35286	nucleus	Pre-mRNA processing factor	4.66667	10.6667	9.33333	12	9.66667	9		1.16117e+07	37785000	3.86073e+07	38730000	2.60653e+07	2.44943e+07		3.84289e+06	7.13702e+06	1.15192e+07	5.40742e+06	5.4908e+06	2.659e+06
ATP-dependent RNA helicase DDX3Y	Ddx3y	Q62095	cytoplasm; nucleus	Probable ATP-dependent RNA helicase.	6.33333	8	7.66667	8.33333	6.66667	8		1.42113e+07	0	1045800	0	0	0		0	0	1.81138e+06	0	0	0
ATP-dependent RNA helicase A	Dhx9	O70133	nucleus; cytoplasm	controls mRNA stability	4.33333	8	6	7	6.33333	6.66667		11358200	12752900	1.49336e+07	16953000	10668800	7.37943e+06		1.69625e+06	3.31125e+06	7.31405e+06	3.39258e+06	1.68669e+06	949097
ATP-dependent RNA helicase DDX39A	Ddx39a	Q8VDW0	nucleus	Involved in pre-mRNA splicing.	4	7.66667	6.66667	7.33333	7	7.66667		2.34697e+06	8.90383e+06	12756000	1.35523e+07	9.12647e+06	11979500		5.22763e+06	978937	240689	2.16256e+06	2.68515e+06	2.70497e+06
Spliceosome RNA helicase Ddx39b	Ddx39b	Q9Z1N5	nucleus	Involved in nuclear export of spliced and unspliced mRNA.	4	10.3333	9.66667	11	10	10		9.57603e+06	4.26743e+07	53388000	5.61153e+07	26237000	47878000		989042	1.01129e+07	5.5154e+06	1.88676e+06	2.7342e+06	7.83575e+06
Probable ATP-dependent RNA helicase DDX17	Ddx17	Q501J6	nucleus	RNA-dependent ATPase activity. Involved in transcriptional regulation.	3.33333	6.33333	6.33333	7	5	5.33333		3.28197e+07	5519000	7.28283e+06	5789200	3647800	5.73293e+06		0	722352	1.26935e+06	1.22179e+06	3.15909e+06	823275
ATP-dependent RNA helicase DDX1	Ddx1	Q91VR5	nucleus; cytoplasm	Acts as an ATP-dependent RNA helicase, able to unwind both RNA-RNA and RNA-DNA duplexes.	5	5.33333	5.33333	5.66667	5	5.66667		12030000	16046000	1.79957e+07	18784000	1.32811e+07	1.36013e+07		251844	7.32939e+06	6.02018e+06	5.41144e+06	3.73854e+06	4.01835e+06
Exosome complex exonuclease RRP44	Dis3	Q9CSH3	Cytoplasm. Nucleus>nucleolus.	rRNA processing	2	10.3333	9.66667	10.6667	8	7.33333		8.78067e+06	1.81403e+07	2.38453e+07	2.48123e+07	1.14743e+07	1.20707e+07		6.07713e+06	1.0032e+06	7.27504e+06	4.65835e+06	2.2456e+06	1.13151e+06
Proliferation-associated protein 2G4	Pa2g4	P50580	cytoplasm; nucleus>nucleolus	May play a role in a ERBB3-regulated signal transduction pathway. Associates with rRNAs; rRNA processing	10.6667	18	18.6667	19.3333	17.6667	17		30388000	70789000	73051000	7.07337e+07	7.70167e+07	7.85013e+07		3.586e+06	8.90836e+06	1.37131e+07	1.34317e+07	7.40402e+06	1.76463e+07
Polyadenylate-binding protein 1	Pabpc1	P29341	cytoplasm; nucleus	mRNA binding and metabolism	12.3333	13.6667	13	13.3333	10.3333	11.6667		6.38073e+07	4.09403e+07	51883000	37213000	3.64873e+07	5.19253e+07		3.85656e+06	7.34509e+06	1.27013e+07	4.86609e+06	1.02409e+07	7.3962e+06
Polyadenylate-binding protein 4	Pabpc4	Q13310	cytoplasm	mRNA binding and metabolism	4	5.33333	4.33333	5.66667	3.66667	4.33333		0	0	231300	0	0	0		0	0	400623	0	0	0
Polypyrimidine tract-binding protein 1	Ptbp1	P17225	nucleus	Plays a role in pre-mRNA splicing and in the regulation of alternative splicing events.	4.33333	8.33333	7.33333	8.33333	5.66667	5.66667		11576600	22475000	22433000	38081000	15334000	15412000		827536	2.44963e+06	6.7314e+06	7.26445e+06	1.27688e+06	1.43508e+06
Poly(rC)-binding protein 1	Pcbp1	P60335	nucleus	Single-stranded nucleic acid binding protein that binds preferentially to oligo dC.	4.66667	6	5.66667	6	5.33333	4.33333		13073000	2.11397e+07	2.53517e+07	2.26833e+07	1.58547e+07	28421000		4.5496e+06	1.82476e+06	5.7324e+06	3.82247e+06	3.37311e+06	7.9028e+06
Poly(rC)-binding protein 2	Pcbp2	Q61990	nucleus; cytoplasm	Single-stranded nucleic acid binding protein that binds preferentially to oligo dC.	4	5	5	5	4	5		3.12757e+07	2.03267e+07	2.69277e+07	2.75337e+07	1.63743e+07	20421000		3.45937e+06	2.07991e+06	5.13518e+06	6.21404e+06	3.71853e+06	4.57472e+06
Nucleolin	Ncl	P09405	nucleus>nucleolus	major nucleolar protein; associates pre-ribosomal particles	17	18.3333	18.3333	19	16.6667	17		5.71087e+08	84067000	1.18424e+08	9.74703e+07	9.09093e+07	8.17937e+07		1.03946e+08	9.72724e+06	3.40052e+07	7.19718e+06	9.02791e+06	8.09591e+06
Nucleophosmin	Npm1	Q61937	nucleus>nucleolus	Involved in ribosome biogenesis, centrosome duplication, protein chaperoning, histone assembly,	10.6667	10.3333	9.66667	10.3333	9.33333	8.33333		5.32457e+08	82171000	123050000	109890000	8.02367e+07	6.60017e+07		4.63935e+07	2.5532e+06	1.47764e+07	1.11393e+07	8.91898e+06	6.79745e+06
116 kDa U5 small nuclear ribonucleoprotein component	Eftud2	O08810	nucleus	Component of the U5 snRNP and the U4/U6-U5 tri-snRNP complex required for pre-mRNA splicing.	3	5.33333	5.66667	5.33333	5	5		21436000	1.15631e+07	1.33481e+07	1.60567e+07	1.0503e+07	1.09277e+07		433387	3.19717e+06	5.26767e+06	4.42523e+06	1.48283e+06	938944
Serine-threonine kinase receptor-associated protein	Strap	Q9Z1Z2	cytoplasm; nucleus	splicing of cellular mRNAs	4.66667	11.3333	11.6667	10.6667	9.33333	10.6667		1.59787e+07	59179000	51869000	4.62483e+07	5.33967e+07	56137000		7.57377e+06	7.41042e+06	1.36451e+07	5.87232e+06	1.76112e+07	7.36038e+06
Non-POU domain-containing octamer-binding protein	Nono	Q99K48	nucleus; nucleolus	DNA- and RNA binding protein; involved in splicing	2.66667	8.33333	8	9	7.33333	7		17903700	27341000	2.41457e+07	29108000	2.99077e+07	1.98967e+07		498217	6.82425e+06	1.20301e+07	3.30958e+06	8.87e+06	4.64754e+06
Regulator of nonsense transcripts 1	Upf1	Q9EPU0	cytoplasm	RNA-dependent helicase and ATPase required for nonsense-mediated decay (NMD) of mRNAs containing premature stop codons	4	6.33333	6.33333	5.66667	5	4		9.78833e+06	1.05411e+07	1.42233e+07	1.38601e+07	8.24263e+06	10076800		2.5515e+06	835928	1.1488e+06	5.25812e+06	2.22313e+06	1.48295e+06
Nuclease-sensitive element-binding protein 1	Ybx1	P62960	cytoplasm; nucleus	Mediates pre-mRNA alternative splicing regulation.	3	3.66667	2.66667	2.33333	3	2.66667		7925400	6.08023e+06	3.58827e+06	1.84347e+06	7369100	1.36627e+07		4.56798e+06	2.63089e+06	1.58672e+06	547514	3.3749e+06	3.4234e+06
Cytoplasmic FMR1-interacting protein 1	Cyfip1	Q7TMB8	cytoplasm	mediates translational repression	4	4	3	4	3.33333	3.66667		8.69833e+06	9.07123e+06	6.53083e+06	9.07137e+06	9653600	7.12753e+06		408118	1.00116e+06	5.6916e+06	1.11535e+06	1.9453e+06	520547
rRNA 2-O-methyltransferase fibrillarin	Fbl	P35550	nucleus	RNA methyltransferase; involved in rRNA processing	2.66667	3	3	3	3	3		4979000	3.62087e+06	0	3.48803e+06	0	2.10267e+06		0	3.18265e+06	0	3.12353e+06	0	3.64193e+06
Small nuclear ribonucleoprotein Sm D3	Snrpd3	P62320	cytoplasm	splicing of cellular RNAs	2	2	2	2	1.66667	2		5909300	4.84737e+06	4.58327e+06	6.01537e+06	3381700	5.44123e+06		527774	944551	2.4996e+06	1.10798e+06	2.93072e+06	1.35094e+06
Splicing factor, proline- and glutamine-rich	Sfpq	Q8VIJ6	nucleus; cytoplasm	splicing of cellular RNAs	5.33333	8.33333	8	8	6.66667	7.66667		16658000	3.05193e+07	41880000	4.82947e+07	2.65363e+07	32623000		5.52575e+06	9.82317e+06	1.01197e+07	8.98287e+06	4.20189e+06	7.37728e+06
Pre-mRNA-processing factor 19	Prpf19	Q99KP6	nucleus; cytoplasm	involved in pre-mRNA splicing	3.33333	8	7	7.66667	7	7.33333		6.58957e+07	56629000	5.23093e+07	5.11047e+07	5.02837e+07	4.21387e+07		15524.2	1.4905e+07	1.36926e+06	4.75637e+06	5.86007e+06	3.22107e+06
Lupus La protein homolog	Ssb	P05455	nucleus	Binds to the 3' poly(U) terminus of nascent RNA polymerase III transcripts	4.66667	5	4.66667	4.66667	4.66667	5		9.95733e+06	9.02967e+06	10584000	1.21899e+07	1.10321e+07	14831000		1.2465e+06	1.09404e+06	563985	4.35256e+06	1.80842e+06	3.45509e+06
Serine/arginine-rich splicing factor 3	Srsf3	P84104	nucleus; cytoplasm	may be involved in RNA processing	3	2.66667	3	2.66667	2	2.66667		21462100	6.70707e+06	8.75237e+06	5.86277e+06	4.56353e+06	5.48467e+06		8.16016e+06	480426	1.28248e+06	781900	1.61325e+06	93802.7
Nucleolar protein 58	Nop58	Q6DFW4	nucleus>nucleolus	Required for the biogenesis of box C/D snoRNAs such as U3, U8 and U14 snoRNAs	2	1.66667	1.66667	2	2	2		3667600	2.78147e+06	2.71613e+06	4.64673e+06	1.82663e+06	2.71213e+06		2.30865e+06	384176	2.58716e+06	1.06049e+06	379439	806591
Protein transport
Importin subunit beta-1	Kpnb1	P70168	cytoplasm; nuclear envelope	protein transport into nucleus	10.3333	16.3333	15	16.6667	16.3333	15.3333		28188800	98669000	9.25133e+07	107098000	1.02154e+08	9.23153e+07		2.84788e+06	1.41565e+07	3.33842e+07	1.77518e+07	1.20245e+07	5.55683e+06
Importin subunit alpha-2	Kpna2	P52293	cytoplasm; nucleus	protein transport into nucleus	2	4	3.66667	4	3.66667	3.33333		4.07987e+06	8.62457e+06	1.11584e+07	13175000	8.22977e+06	9.72467e+06		497290	1.46342e+06	2.8618e+06	1.80048e+06	1.69857e+06	1.98334e+06
Importin-5	Ipo5	Q8BKC5	cytoplasm; nucleus	protein import into nucleus	12	17.3333	15	17.6667	15.3333	15		22381700	5.75867e+07	6.31657e+07	7.35437e+07	5.69013e+07	5.96817e+07		5.53681e+06	1.22269e+07	1.25849e+07	1.09262e+07	5.31287e+06	1.12389e+07
Importin-7	Ipo7	Q9EPL8	cytoplasm; nucleus	protein and DNA import into nucleus	6.66667	9.66667	8	10.6667	8.33333	9.33333		27544000	3.53783e+07	4.05553e+07	3.94413e+07	33187000	26680000		2.65928e+06	1.67285e+06	5.13467e+06	4.25124e+06	2.49343e+06	4.20836e+06
Exportin 2	Cse1l	Q9ERK4	cytoplasm; nucleus	intracellular protein transport	2.33333	14.6667	13.3333	15.6667	12	11.3333		116729000	35326000	4.87267e+07	63710000	3.54513e+07	3.39417e+07		6.28267e+06	4.5285e+06	1.83794e+07	1.32264e+07	6.42353e+06	8.07125e+06
Exportin-1	Xpo1	Q6P5F9	cytoplasm; nucleus	intracellular protein transport	3.33333	17	14.3333	17.6667	14	14.3333		12093600	45356000	4.82043e+07	57946000	36301000	3.28597e+07		5.92862e+06	5.95376e+06	2.19976e+07	8.14128e+06	4.60105e+06	7.54702e+06
Rab GDP dissociation inhibitor beta	Gdi2	Q61598	cytoplasm; membrane	Regulates the GDP/GTP exchange reaction of most Rab proteins; protein transport	12	17.3333	16.3333	17	15.3333	16		60287000	90209000	1.01357e+08	120400000	85812000	7.65383e+07		5.88232e+06	1.82933e+07	3.40974e+07	1.3955e+07	6.81028e+06	4.88832e+06
GTP-binding nuclear protein Ran	Ran	P62827	nucleus; cytoplasm	GTP-binding protein involved in nucleocytoplasmic transport	16	17	16.3333	16.3333	18	17		201002000	4.62063e+08	5.22837e+08	5.40033e+08	408480000	4.30527e+08		4.48801e+07	4.94447e+07	9.16143e+07	5.21211e+07	6.97581e+07	3.88029e+07
Cell division; apoptosis
Serine/threonine-protein phosphatase 2A 65 kDa regulatory subunit A alpha isoform	Ppp2r1a	Q76MZ3	cytoplasm; chromosome	chromosome segregation	7.66667	18.6667	17.6667	18.3333	16.3333	17.6667		26035000	65140000	7.21863e+07	7.39217e+07	5.89857e+07	56398000		379929	4.07351e+06	1.78941e+07	7.91411e+06	9.3928e+06	6.78536e+06
Serine/threonine-protein phosphatase PP1-alpha catalytic subunit	Ppp1ca	P62137	cytoplasm; nucleus	cell division	9	12	12.6667	13.3333	11	11		3.53947e+07	81552000	9.17637e+07	90976000	81508000	6.65487e+07		9.21631e+06	9.16059e+06	1.55586e+07	1.01569e+07	9.12609e+06	1.57571e+06
Serine/threonine-protein phosphatase PP1-gamma catalytic subunit	Ppp1cc	P63087	cytoplasm; nucleus	cell division	8.33333	11.3333	12.3333	13	11	11.3333		10575600	8.66433e+06	7.84357e+06	7.51997e+06	8.81833e+06	6.99657e+06		2.5766e+06	638060	1.11974e+06	1.502e+06	1.00672e+06	951704
Serine/threonine-protein phosphatase PP1-beta catalytic subunit	Ppp1cb	P62141	cytoplasm; nucleus	cell division	6.33333	8.66667	9.66667	10	8.66667	8.33333		2.90323e+06	5.86007e+06	5.04863e+06	5623900	5.17977e+06	4.88757e+06		0	704434	1.46864e+06	595424	332426	120598
Serine/threonine-protein phosphatase 2A catalytic subunit alpha isoform	Ppp2ca	P63330	cytoplasm; nucleus	microtubule-associated	4.66667	8.33333	7	8.66667	7	6.33333		1.84257e+07	4.73303e+07	54754000	5.11677e+07	5.01893e+07	4.46333e+07		1.52854e+06	866402	1.00419e+07	6.4323e+06	3.49236e+06	6.31222e+06
Serine/threonine-protein phosphatase 2A catalytic subunit beta isoform	Ppp2cb	P62715	cytoplasm; nucleus	cell division	4	8	6.66667	8.33333	6	5.66667		4663000	0	106463	0	0	0		0	0	184400	0	0	0
Cyclin-dependent kinase 1	Cdk1	P11440	nucleus; cytoplasm	cell cycle regulation	5.66667	6.66667	6	7	6	6.33333		1.08879e+07	17311000	2.16813e+07	2.13267e+07	1.36943e+07	1.48833e+07		247560	1.69412e+06	2.88204e+06	4.04022e+06	1.55074e+06	2.03602e+06
Cyclin-dependent kinase 4	Cdk4	P30285	cytoplasm; nucleus; membrane	cell cycle; cell division	2.33333	4	3.33333	3.66667	3.33333	3.33333		2.33033e+06	3701500	2.62013e+06	4.35493e+06	3.79817e+06	1091900		0	432653	2.28752e+06	1.01733e+06	586332	1.89123e+06
Mitogen-activated protein kinase 1	Mapk1	P63085	cytoplasm	apoptosis; cell cycle	3.33333	12	10	13.3333	11.6667	9.66667		2.10303e+07	3.20057e+07	3.83643e+07	50424000	2.66867e+07	2.53377e+07		6.45408e+06	2.82381e+06	1.40693e+07	8.63599e+06	1.33451e+06	7.50896e+06
Niban-like protein 1	Fam129b	Q8R1F1	cytoplasm	apoptosis supression	3.66667	8.33333	7.33333	8.33333	7	7.33333		2.71683e+07	30533000	30136000	33595000	21428000	21104000		1.67358e+06	7.15728e+06	6.90214e+06	5.62674e+06	7.03538e+06	5.32106e+06
Protein RCC2	Rcc2	Q8BK67	nucleus>nucleolus	Required for completion of mitosis and cytokinesis.	4	5	5	5.33333	4.66667	4.33333		5425300	8.60303e+06	8442900	7.92643e+06	8.19503e+06	6.29833e+06		624020	356374	807805	876819	2.1366e+06	738749
Structural maintenance of chromosomes protein 2	Smc2	Q8CG48	nucleus; cytoplasm	Central component of the condensin complex, a complex required for conversion of interphase chromatin into mitotic-like condense chromosomes.	2.33333	4	3.66667	3.66667	3.66667	3		5.49133e+06	1316300	2.12533e+06	1481200	1.37437e+06	854233		1.02393e+06	282828	312182	127496	89414.6	740452
Sequestosome-1	Sqstm1	Q64337	cytoplasm; late endosomes	apoptosis	2.66667	2.66667	3.33333	3.33333	3	3.33333		21867000	6.34483e+06	6.94447e+06	6.65083e+06	6526400	6.58007e+06		4.61334e+06	516024	1.36546e+06	741052	505700	468535
Others
Protein arginine N-methyltransferase 1	Prmt1	Q9JIF0	nucleus; cytoplasm	protein methylation	3	11.3333	10.6667	12	11.3333	11.3333		1.48456e+07	53192000	5.71713e+07	5.35923e+07	3.46937e+07	4.56423e+07		2.25379e+06	6.08583e+06	9.85613e+06	1.15221e+07	5.20813e+06	7.50157e+06
Protein Ahnak	Ahnak	E9Q616	nucleus		8.33333	10	9.33333	11	7.33333	8.66667		24508000	1.99447e+07	27764000	22733000	1.99053e+07	18048000		5.78043e+06	4.0811e+06	4.87421e+06	1.45483e+06	3.25838e+06	3.8751e+06
N-alpha-acetyltransferase 15, NatA auxiliary subunit	Naa15	Q80UM3	cytoplasm	acetyltransferase	6.33333	11.3333	11.3333	11.6667	10.6667	10.6667		2.05693e+07	37684000	29683000	4.68033e+07	2.75827e+07	2.46253e+07		6.43962e+06	1.18069e+07	1.29893e+07	1.0104e+07	5.34692e+06	2.41021e+06
S-formylglutathione hydrolase	Esd	Q9R0P3	cytoplasm	hydrolase	7.66667	13	12.6667	14	12.6667	11.6667		8.98623e+07	2.39823e+08	2.61217e+08	2.66183e+08	210150000	1.72067e+08		8.42683e+06	3.7758e+07	4.03187e+07	5.14436e+07	2.59039e+07	1.0928e+07
Cytoplasmic aconitate hydratase	Aco1	P28271	cytoplasm	iron sensor	6	12	10.3333	11.3333	10	10.6667		3.28097e+07	26042000	3.15757e+07	33749000	2.36203e+07	2.03157e+07		1.44388e+07	4.04557e+06	5.90077e+06	4.8416e+06	3.88314e+06	4.39449e+06
Tubulin--tyrosine ligase-like protein 12	Ttll12	Q3UDE2			2.66667	10.3333	9.66667	10.6667	8.66667	10.6667		1.73067e+07	3.49267e+07	41062000	40616000	25479000	20335000		1.90327e+06	4.58681e+06	7.19932e+06	3.76794e+06	3.02725e+06	4.09501e+06
Serpin B6	Serpinb6;Serpinb6a	Q60854	cytoplasm	protease inhibitor	4	10.6667	9.66667	11	9.66667	10.3333		1.26202e+07	59071000	5.72737e+07	5.95237e+07	4.78933e+07	4.42217e+07		3.61225e+06	4.97012e+06	2.19665e+07	9.83139e+06	4.26278e+06	1.21923e+07
Transgelin-2	Tagln2	Q9WVA4	extracellular vesicular exosome		5	11.6667	10.3333	10.6667	11	10		2.24133e+07	41365000	45067000	4.92853e+07	2.92477e+07	40266000		2.64734e+06	4.52214e+06	1.30289e+06	3.53943e+06	2.96151e+06	752883
ATP-binding cassette sub-family E member 1	Abce1	Q6NXX7	cytoplasm	nucleotide binding	4.33333	10.3333	9.33333	10.6667	8	9		13867000	2.91547e+07	3.19743e+07	3.02923e+07	25095000	22727000		1.09405e+06	7.56676e+06	2.23302e+06	929010	5.18924e+06	2.64278e+06
ATP-binding cassette sub-family F member 2	Abcf2	Q99LE6	membrane	nucleotide binding	2	3	2.66667	2.66667	2.33333	2.66667		3.42229e+08	4645100	2972200	4.79973e+06	3.40327e+06	4.33657e+06		2.3027e+06	194120	2.58306e+06	722822	3.00229e+06	251785
NAD(P)H dehydrogenase [quinone] 1	Nqo1	Q64669	cytoplasm		3	11.3333	10.6667	10.6667	10	10.3333		1.36668e+07	4.76383e+07	4.87217e+07	41308000	37830000	30115000		891788	9.57018e+06	9.38901e+06	1.18035e+07	1.03313e+07	1.04624e+07
Malate dehydrogenase, mitochondrial	Mdh2	P08249	mitochondrian matrix	oxidoreductase	4.66667	9	8.66667	10	7.33333	8.33333		6.50923e+07	4.85013e+07	4.81123e+07	5.18143e+07	4.49053e+07	4.75343e+07		1.66271e+06	5.42597e+06	2.32691e+06	6.9203e+06	5.90732e+06	7.83621e+06
Serine hydroxymethyltransferase	Shmt2	P34897	mitochondrian	mitochondrial thymidylate biosynthesis pathway	5.33333	9	7.33333	8	7.33333	7.66667		11455000	1.43847e+07	1.24657e+07	22277000	1.07607e+07	12265000		485429	1.52453e+06	1.30274e+06	1.56755e+06	727503	1.66945e+06
Glutathione S-transferase P 1	Gstp1	P19157	cytoplasm; mitichondrian	transferase	6	8.66667	8.66667	8.33333	7.33333	8		43934000	2.14383e+08	3.19133e+08	2.80567e+08	2.02183e+08	212070000		1.12656e+07	3.43189e+07	3.2672e+07	2.94473e+06	2.51098e+07	2.56224e+07
Isocitrate dehydrogenase [NADP], mitochondrial	Idh2	P54071	mitochondrian	oxidoreductase	4.66667	8	7.33333	7.66667	6.66667	7.66667		1.52395e+07	1.50513e+07	13765000	1.91513e+07	1.10333e+07	11086300		540585	3.30751e+06	2.95781e+06	2.68809e+06	492118	1.80335e+06
Synaptic vesicle membrane protein VAT-1 homolog	Vat1	Q62465	cytoplasm; mitochondrian membrane	oxidoreductase	5.66667	8	7	7.33333	6.33333	7		2.94403e+07	43964000	43444000	4.11887e+07	2.59007e+07	2.93867e+07		3.39131e+06	7.61181e+06	1.01625e+07	5.99101e+06	8.50774e+06	1.40196e+06
Adipocyte enhancer-binding protein 1	Aebp1	Q640N1	cytoplasm; nucleus	transcription regulation; calmodulin binding	7.66667	7.66667	5.33333	7	6.66667	7.33333		134004000	2.57307e+07	1.41083e+07	1.24703e+07	3.75613e+07	3.74277e+07		3.09968e+07	1.5185e+06	2.69353e+06	1.6634e+06	6.7839e+06	6.11071e+06
Serine protease 23	Prss23	Q9D6X6	secreted	protease	8.66667	8.33333	8.33333	9	7.66667	5.33333		134004000	2.57307e+07	1.41083e+07	1.24703e+07	3.75613e+07	3.74277e+07		3.09968e+07	1.5185e+06	2.69353e+06	1.6634e+06	6.7839e+06	6.11071e+06
Malate dehydrogenase, cytoplasmic	Mdh1	P14152	cytoplasm	oxidoreductase	4.33333	6.66667	6.66667	7	6	6.66667		1.51401e+07	1.60733e+07	2.25413e+07	18900000	1.98583e+07	20734000		1.09716e+06	1.36859e+06	3.33133e+06	2.15947e+06	5.21151e+06	2.73173e+06
Peroxiredoxin-1	Prdx1	P35700	cytoplasm	oxidoreductase	4	6.33333	6	6.66667	6	6		8.55267e+06	1.86267e+07	1.83783e+07	1.81603e+07	23709000	2.58483e+07		834567	1.79976e+06	8.07145e+06	6.99785e+06	5.53531e+06	6.52147e+06
Aldose reductase	Akr1b1;Akr1b3	P45376	cytoplasm	oxidoreductase	2.33333	6	6	5.66667	5.33333	5.33333		4.21983e+06	23482000	2.56993e+07	3.10743e+07	1.93567e+07	21880000		581986	5.4743e+06	2.15e+06	3.78671e+06	3.25714e+06	8.24211e+06
Tripartite motif-containing protein 47	Trim47	Q8C0E3	cytoplasm; nucleus	metal binding	6	6	4.66667	5.33333	6	5.66667		6.05206e+07	1.16865e+07	10263700	3.65643e+06	7.73553e+06	7022800		2.76185e+06	1.73007e+06	6.32498e+06	734140	1.02413e+06	1.22539e+06
Elongator complex protein 1	Ikbkap	Q7TT37	cytoplasm; nucleus	transcription regulation	3	5	4.33333	5	5	4.66667		1.02183e+07	8210500	12093100	1.29317e+07	12499000	6.74243e+06		7.54236e+06	2.00335e+06	4.52787e+06	2.74163e+06	2.39997e+06	1.59782e+06
Obg-like ATPase 1	Ola1	Q9NTK5	cytoplasm; nucleus	ATP hydrolase	5.33333	7.33333	6.66667	7.33333	6	5.33333		8.62267e+06	2.65513e+07	29051000	37559000	2.12583e+07	2.52923e+07		1.68443e+06	7.65051e+06	1.09439e+07	9.1335e+06	1.26738e+06	3.90231e+06
Nascent polypeptide-associated complex subunit alpha;Nascent polypeptide-associated complex subunit alpha, muscle-specific form	Naca	Q60817	cytoplasm; nucleus	Prevents inappropriate targeting of non-secretory polypeptides to the endoplasmic reticulum (ER)	4	3.33333	3.66667	3.66667	2.33333	3.66667		3.16933e+07	2.55157e+06	2.46507e+06	2.91403e+06	1.68167e+06	3.26067e+06		8.97088e+06	229806	188743	215975	2.91273e+06	246613
cAMP-dependent protein kinase type II-alpha regulatory subunit	Prkar2a	P12367	cytoplasm; cell membrane	cAMP signaling	2	3.66667	3	3.66667	3.66667	3.66667		8.72273e+06	4.85977e+06	3815200	5229800	4.79703e+06	4399600		2.98097e+06	475961	3.45355e+06	1.3961e+06	658782	205421
cAMP-dependent protein kinase type II-beta regulatory subunit	Prkar2b	P31324	cytoplasm	cAMP signalling	2.66667	4.66667	3.66667	4.66667	5	4.33333		10695600	1.63467e+07	1.36897e+07	1.81467e+07	1.67673e+07	1.18981e+07		2.6665e+06	1.99244e+06	1.39731e+07	1.1057e+06	3.15582e+06	2.24004e+06
Cytoplasmic FMR1-interacting protein 2	Cyfip2	Q5SQX6	cytoplasm	Involved in T-cell adhesion and p53-dependent induction of apoptosis	3	3	2.66667	3	3	3		6.00867e+06	0	440667	0	0	0		0	0	763257	0	0	0
Rho GDP-dissociation inhibitor 1	Arhgdia	Q99PT1	cytoplasm	controls Rho protein homeostasis	3	3	3	2.66667	3	3		1.99977e+07	9.33213e+06	9530600	9.78597e+06	1.08277e+07	1.1115e+07		3.76918e+06	1.98723e+06	4.3848e+06	2.55469e+06	1.49941e+06	3.44974e+06
Hemoglobin subunit beta-2;Hemoglobin subunit beta-1;Hemoglobin subunit epsilon-Y2	Hbb-b2;Hbb-b1;Hbb-y	P02089		oxygen transport	2	2	2	2	2	2		388250000	8.55307e+08	977010000	9.52787e+08	1094100000	1.33238e+09		5.42127e+08	1.64999e+08	2.11595e+08	4.74662e+08	2.42249e+08	5.55126e+08
Hemoglobin subunit alpha	Hba-a1;Hba	P01942		oxygen transport	2.33333	2.66667	2.33333	2.33333	2.66667	2.33333		3.73167e+08	243110000	3.09007e+08	253580000	2.30853e+08	2.84933e+08		1.24052e+08	5.56905e+07	8.8612e+07	9.5552e+07	3.73835e+07	3.73216e+07
Ras GTPase-activating protein-binding protein 1	G3bp1	P97855	Cytoplasm. Cytoplasmic granule.	May be a regulated effector of stress granule assembly.	4	9.33333	8.33333	9	8	6.66667		1.27907e+07	2.54403e+07	2.72907e+07	2.88863e+07	1.84953e+07	25760000		2.79105e+06	462770	6.21633e+06	2.54495e+06	2.68278e+06	1.455e+06
Ras GTPase-activating protein-binding protein 2	G3bp2	P97379		Probable scaffold protein that may be involved in mRNA transport	2	4.66667	4.66667	5.33333	5.33333	4.33333		6273800	4.58533e+06	3.88023e+06	4.65023e+06	5.09853e+06	5224700		2.66124e+06	162476	3.72303e+06	879671	1.49494e+06	259748
Glycylpeptide N-tetradecanoyltransferase 1	Nmt1	O70310	cytoplasm	acyltransferase	3.66667	6.66667	5.33333	6	5.66667	4.66667		4.00787e+07	2.38793e+07	25200500	37861000	2.16777e+07	1.87617e+07		1.74821e+06	5.46378e+06	1.65243e+07	7.09569e+06	7.67105e+06	2.51721e+06
N-alpha-acetyltransferase 50	Naa50	Q6PGB6	cytoplasm	acyltransferase	2	4	3.33333	4.33333	3	4.33333		1015100	5.77227e+06	5.91547e+06	5.80113e+06	4237000	5457700		1.55805e+06	2.06173e+06	2.12558e+06	4.1417e+06	771033	2.10115e+06
C-1-tetrahydrofolate synthase, cytoplasmic;Methylenetetrahydrofolate dehydrogenase;Methenyltetrahydrofolate cyclohydrolase;Formyltetrahydrofolate synthetase	Mthfd1	Q922D8	cytoplasm	tetrahydrofolate synthase	10	17.6667	18	18	18	15.6667		23445000	6.67037e+07	8.20967e+07	8.31263e+07	6.44577e+07	60405000		1.89869e+06	3.01191e+06	6.18241e+06	1.12959e+07	2.24957e+06	3.36452e+06

## Sheet: Sheet2
Cytoskeletion and related proteins	58
Heat shock proteins and chaperons	21
Ubiquitin-proteasome system	34
Cell adhesion, membrane proteins	68
Secreted proteins	27
MVB proteins	5
Signal transduction	10
Metabolic enzymes	54
Histones; DNA replication	34
Ribosome proteins	58
Translation factors	26
tRNA synthetases	19
RNA binding proteins; RNA helicases	45
Protein transport	8
Cell division; apoptosis	13
Others	35
	515
